# Supplementary material for: (3-Acetyl-4-methyl-1H-pyrazol-1-ide-5-carboxyl­ato)bis­(1,10-phenanthroline)nickel(II) 3.5-hydrate
Source: Acta Crystallogr Sect E Struct Rep Online. 2013 Jun 26;69(Pt 7):m417–8. doi: 10.1107/S1600536813017194 (PMC3772441; doi:10.1107/S1600536813017194)
Supplement: Supplementary file 1 [file e-69-0m417-sup1.cif]

##############################################################################
#                                                                            #
# This CIF contains the data in a paper accepted for publication in          #
# Acta Crystallographica Section E. It conforms to the requirements of       #
# Notes for Authors for Acta Crystallographica Section E, and has been       #
# peer reviewed under the auspices of the IUCr Commission on Journals.       #
#                                                                            #
# Full details of the Crystallographic Information File format               #
# are given in the paper "The Crystallographic Information File (CIF):       #
# a New Standard Archive File for Crystallography" by S. R. Hall, F. H.      #
# Allen and I. D. Brown [Acta Cryst. (1991), A47, 655-685].                  #
#                                                                            #
# The current version of the core CIF dictionary is obtainable from          #
# ftp://ftp.iucr.org/pub/cif_core.dic.                                       #
#                                                                            #
# Software is freely available for graphical display of the structure(s)     #
# in this CIF. For information consult the CIF software page                 #
# http://www.iucr.org/resources/cif/software.                                #
#                                                                            #
# This file may be used for bona fide research purposes within the           #
# scientific community so long as proper attribution is given to the journal # 
# article from which it was obtained.                                        #
#                                                                            #
##############################################################################
data_I
_audit_creation_method     SHELXL97
_chemical_name_systematic
;\
(3-Acetyl-4-methyl-1<i>H</i>-pyrazol-1-ide-5-carboxylato)bis(1,10-\
phenanthroline)nickel(II) 3.5-hydrate
;
_chemical_name_common     ?
_chemical_formula_moiety     'C31 H22 N6 Ni O3, 3.5(H2 O)'
_chemical_formula_sum     'C31 H29 N6 Ni1 O6.5'
_chemical_formula_iupac     '[Ni (C7 H6 N2 O3) (C12 H8 N2)2] , 3.5H2 O'
_chemical_formula_weight     648.29
_chemical_melting_point     ?
_symmetry_cell_setting     triclinic
_symmetry_space_group_name_H-M     'P -1'
_symmetry_space_group_name_Hall     '-P 1'
loop_
    _symmetry_equiv_pos_as_xyz
    'x, y, z'
    '-x, -y, -z'
_cell_length_a     9.865(3)
_cell_length_b     11.659(4)
_cell_length_c     13.561(5)
_cell_angle_alpha     91.91(3)
_cell_angle_beta     98.85(3)
_cell_angle_gamma     105.20(4)
_cell_volume     1482.8(9)
_cell_formula_units_Z     2
_cell_measurement_reflns_used     11133
_cell_measurement_theta_min     3.4140
_cell_measurement_theta_max     36.4590
_cell_measurement_temperature     170(2)
_exptl_crystal_description     block
_exptl_crystal_colour     'light green'
_exptl_crystal_size_max     0.23
_exptl_crystal_size_mid     0.18
_exptl_crystal_size_min     0.11
_exptl_crystal_density_diffrn     1.452
_exptl_crystal_density_meas     ?
_exptl_crystal_density_method     'not measured'
_exptl_crystal_F_000     674
_exptl_absorpt_coefficient_mu     0.711
_exptl_absorpt_correction_type     numerical
_exptl_absorpt_process_details     '(DENZO/SCALEPACK; Otwinowski & Minor, 1997)'
_exptl_absorpt_correction_T_min     0.8569
_exptl_absorpt_correction_T_max     0.9287
_exptl_special_details     ?
_diffrn_ambient_temperature     170(2)
_diffrn_radiation_type     MoK\a
_diffrn_radiation_wavelength     0.71073
_diffrn_radiation_source     'fine-focus sealed tube'
_diffrn_radiation_monochromator     'horizontally mounted graphite crystal'
_diffrn_measurement_device_type     'Nonius KappaCCD'
_diffrn_measurement_device     '95mm CCD camera on \k-goniostat'
_diffrn_measurement_method     '\f scans and \w scans with \k offset'
_diffrn_detector_area_resol_mean     9
_diffrn_reflns_number     12624
_diffrn_reflns_av_R_equivalents     0.0701
_diffrn_reflns_av_sigmaI/netI     0.1791
_diffrn_reflns_theta_min     2.98
_diffrn_reflns_theta_max     28.55
_diffrn_reflns_theta_full     25.00
_diffrn_measured_fraction_theta_max     0.903
_diffrn_measured_fraction_theta_full     0.989
_diffrn_reflns_limit_h_min     -12
_diffrn_reflns_limit_h_max     12
_diffrn_reflns_limit_k_min     -15
_diffrn_reflns_limit_k_max     15
_diffrn_reflns_limit_l_min     -18
_diffrn_reflns_limit_l_max     18
_diffrn_standards_number     0
_diffrn_standards_interval_count     ?
_diffrn_standards_interval_time     ?
_diffrn_standards_decay_%     ?
_refine_special_details
;
Refinement of <i>F</i>^2^ against ALL reflections. The weighted <i>R</i>-factor
<i>wR</i> and goodness of fit <i>S</i> are based on <i>F</i>^2^, conventional
<i>R</i>-factors <i>R</i> are based on <i>F</i>, with <i>F</i> set to zero for
negative <i>F</i>^2^. The threshold expression of <i>F</i>^2^ >
\s(<i>F</i>^2^) is used only for calculating <i>R</i>-factors(gt) <i>etc</i>.
and is not relevant to the choice of reflections for refinement.
<i>R</i>-factors based on <i>F</i>^2^ are statistically about twice as large
as those based on <i>F</i>, and <i>R</i>-factors based on ALL data will be
even larger.
;
_reflns_number_total     6830
_reflns_number_gt     3040
_reflns_threshold_expression     I>2\s(I)
_refine_ls_structure_factor_coef     Fsqd
_refine_ls_matrix_type     full
_refine_ls_R_factor_all     0.1554
_refine_ls_R_factor_gt     0.0616
_refine_ls_wR_factor_gt     0.1297
_refine_ls_wR_factor_ref     0.1531
_refine_ls_goodness_of_fit_ref     0.850
_refine_ls_restrained_S_all     0.859
_refine_ls_number_reflns     6830
_refine_ls_number_parameters     405
_refine_ls_number_restraints     13
_refine_ls_hydrogen_treatment     constr
_refine_ls_weighting_scheme     calc
_refine_ls_weighting_details
       'calc w = 1/[\s^2^(Fo^2^)+(0.0675P)^2^+0.0000P] where P=(Fo^2^+2Fc^2^)/3'
_atom_sites_solution_hydrogens     geom
_atom_sites_solution_primary     direct
_atom_sites_solution_secondary     difmap
_refine_ls_shift/su_max     0.001
_refine_ls_shift/su_mean     0.000
_refine_diff_density_max     1.118
_refine_diff_density_min     -0.588
_refine_ls_extinction_method     none
_refine_ls_extinction_coef     ?
loop_
    _atom_type_symbol
    _atom_type_description
    _atom_type_scat_dispersion_real
    _atom_type_scat_dispersion_imag
    _atom_type_scat_source
    'C' 'C' 0.0033 0.0016
                         'International Tables Vol C Tables 4.2.6.8 and 6.1.1.4'
    'H' 'H' 0.0000 0.0000
                         'International Tables Vol C Tables 4.2.6.8 and 6.1.1.4'
    'N' 'N' 0.0061 0.0033
                         'International Tables Vol C Tables 4.2.6.8 and 6.1.1.4'
    'O' 'O' 0.0106 0.0060
                         'International Tables Vol C Tables 4.2.6.8 and 6.1.1.4'
    'Ni' 'Ni' 0.3393 1.1124
                         'International Tables Vol C Tables 4.2.6.8 and 6.1.1.4'
_computing_data_collection     'COLLECT (Nonius, 2000)'
_computing_cell_refinement     'DENZO/SCALEPACK (Otwinowski & Minor, 1997)'
_computing_data_reduction     'DENZO/SCALEPACK (Otwinowski & Minor, 1997)'
_computing_structure_solution     'WinGX (Farrugia, 2012)'
_computing_structure_refinement     'SHELXL97 (Sheldrick, 2008)'
_computing_molecular_graphics
;
ORTEP-3 (Farrugia, 2012) and Mercury (Macrae <i>et al.</i>,
2008)
;
_computing_publication_material     'SHELXL97 (Sheldrick, 2008)'
loop_
    _atom_site_type_symbol
    _atom_site_label
    _atom_site_fract_x
    _atom_site_fract_y
    _atom_site_fract_z
    _atom_site_U_iso_or_equiv
    _atom_site_adp_type
    _atom_site_calc_flag
    _atom_site_refinement_flags
    _atom_site_occupancy
    _atom_site_symmetry_multiplicity
    _atom_site_disorder_assembly
    _atom_site_disorder_group
    N N1 0.6503(4) 0.6632(3) 0.7897(2) 0.0294(9) Uani d . 1 1 . .
    N N2 0.5838(4) 0.5594(3) 0.8208(2) 0.0322(10) Uani d . 1 1 . .
    N N3 0.7221(4) 0.6920(3) 0.5843(3) 0.0331(10) Uani d . 1 1 . .
    N N4 0.8913(4) 0.5870(3) 0.6988(2) 0.0303(9) Uani d . 1 1 . .
    N N5 0.9485(4) 0.7889(3) 0.8732(2) 0.0293(9) Uani d . 1 1 . .
    N N6 1.0125(4) 0.8544(3) 0.6950(2) 0.0299(9) Uani d . 1 1 . .
    O O1 0.5691(4) 0.9471(3) 0.7919(2) 0.0416(9) Uani d . 1 1 . .
    O O2 0.7478(3) 0.8848(3) 0.7411(2) 0.0318(8) Uani d . 1 1 . .
    O O3 0.2663(4) 0.4867(3) 0.9303(3) 0.0518(10) Uani d . 1 1 . .
    Ni Ni1 0.82850(7) 0.73904(5) 0.73104(4) 0.0312(2) Uani d . 1 1 . .
    C C1 0.6312(6) 0.8686(4) 0.7797(3) 0.0316(12) Uani d . 1 1 . .
    C C2 0.5759(5) 0.7458(4) 0.8088(3) 0.0315(11) Uani d . 1 1 . .
    C C3 0.4603(5) 0.6920(4) 0.8544(3) 0.0332(12) Uani d . 1 1 . .
    C C4 0.4690(5) 0.5759(4) 0.8588(3) 0.0287(11) Uani d . 1 1 . .
    C C5 0.3683(6) 0.4731(4) 0.8924(3) 0.0365(13) Uani d . 1 1 . .
    C C6 0.3883(6) 0.3506(4) 0.8784(4) 0.0508(15) Uani d . 1 1 . .
    H H6A 0.4691 0.3442 0.9250 0.076 Uiso calc R 1 1 . .
    H H6B 0.4038 0.3372 0.8113 0.076 Uiso calc R 1 1 . .
    H H6C 0.3045 0.2922 0.8898 0.076 Uiso calc R 1 1 . .
    C C7 0.3526(5) 0.7476(4) 0.8889(4) 0.0431(13) Uani d . 1 1 . .
    H H7A 0.3621 0.7487 0.9605 0.065 Uiso calc R 1 1 . .
    H H7B 0.2584 0.7018 0.8592 0.065 Uiso calc R 1 1 . .
    H H7C 0.3686 0.8277 0.8691 0.065 Uiso calc R 1 1 . .
    C C8 0.6363(5) 0.7446(4) 0.5314(3) 0.0383(13) Uani d . 1 1 . .
    H H8 0.6268 0.8159 0.5584 0.046 Uiso calc R 1 1 . .
    C C9 0.5574(5) 0.6988(5) 0.4354(3) 0.0458(14) Uani d . 1 1 . .
    H H9 0.4957 0.7376 0.4009 0.055 Uiso calc R 1 1 . .
    C C10 0.5754(6) 0.5954(5) 0.3951(3) 0.0482(16) Uani d . 1 1 . .
    H H10 0.5254 0.5635 0.3321 0.058 Uiso calc R 1 1 . .
    C C11 0.6679(5) 0.5375(4) 0.4475(3) 0.0382(13) Uani d . 1 1 . .
    C C12 0.6942(6) 0.4303(5) 0.4122(4) 0.0501(16) Uani d . 1 1 . .
    H H12 0.6486 0.3956 0.3489 0.060 Uiso calc R 1 1 . .
    C C13 0.7818(6) 0.3779(4) 0.4666(4) 0.0483(15) Uani d . 1 1 . .
    H H13 0.7965 0.3083 0.4404 0.058 Uiso calc R 1 1 . .
    C C14 0.8553(6) 0.4280(4) 0.5668(3) 0.0404(14) Uani d . 1 1 . .
    C C15 0.9472(6) 0.3781(4) 0.6280(4) 0.0462(14) Uani d . 1 1 . .
    H H15 0.9663 0.3088 0.6052 0.055 Uiso calc R 1 1 . .
    C C16 1.0106(5) 0.4308(4) 0.7228(4) 0.0425(13) Uani d . 1 1 . .
    H H16 1.0728 0.3985 0.7644 0.051 Uiso calc R 1 1 . .
    C C17 0.9775(5) 0.5347(4) 0.7536(4) 0.0382(13) Uani d . 1 1 . .
    H H17 1.0194 0.5697 0.8174 0.046 Uiso calc R 1 1 . .
    C C18 0.7407(5) 0.5897(4) 0.5443(3) 0.0318(12) Uani d . 1 1 . .
    C C19 0.8312(5) 0.5333(4) 0.6038(3) 0.0329(12) Uani d . 1 1 . .
    C C20 0.9158(5) 0.7544(4) 0.9607(3) 0.0348(12) Uani d . 1 1 . .
    H H20 0.8343 0.6925 0.9614 0.042 Uiso calc R 1 1 . .
    C C21 1.0000(5) 0.8078(4) 1.0528(3) 0.0360(12) Uani d . 1 1 . .
    H H21 0.9734 0.7815 1.1128 0.043 Uiso calc R 1 1 . .
    C C22 1.1195(5) 0.8975(4) 1.0534(3) 0.0331(12) Uani d . 1 1 . .
    H H22 1.1747 0.9339 1.1138 0.040 Uiso calc R 1 1 . .
    C C23 1.1596(5) 0.9353(4) 0.9623(3) 0.0299(11) Uani d . 1 1 . .
    C C24 1.2904(5) 1.0252(4) 0.9547(3) 0.0367(12) Uani d . 1 1 . .
    H H24 1.3502 1.0638 1.0128 0.044 Uiso calc R 1 1 . .
    C C25 1.3267(5) 1.0535(4) 0.8642(3) 0.0390(13) Uani d . 1 1 . .
    H H25 1.4124 1.1094 0.8612 0.047 Uiso calc R 1 1 . .
    C C26 1.2346(5) 0.9984(4) 0.7734(3) 0.0333(12) Uani d . 1 1 . .
    C C27 1.2673(6) 1.0234(4) 0.6772(3) 0.0456(14) Uani d . 1 1 . .
    H H27 1.3521 1.0784 0.6704 0.055 Uiso calc R 1 1 . .
    C C28 1.1733(6) 0.9662(4) 0.5937(4) 0.0477(15) Uani d . 1 1 . .
    H H28 1.1940 0.9816 0.5300 0.057 Uiso calc R 1 1 . .
    C C29 1.0464(5) 0.8846(4) 0.6058(3) 0.0373(12) Uani d . 1 1 . .
    H H29 0.9819 0.8492 0.5487 0.045 Uiso calc R 1 1 . .
    C C30 1.0704(5) 0.8775(3) 0.8739(3) 0.0240(10) Uani d . 1 1 . .
    C C31 1.1071(5) 0.9121(4) 0.7786(3) 0.0284(11) Uani d . 1 1 . .
    O O4 0.2548(5) 0.6130(4) 1.1314(3) 0.0849(15) Uani d . 1 1 . .
    H H4A 0.3056 0.6009 1.0797 0.127 Uiso d RD 1 1 . .
    H H4B 0.2955 0.5559 1.1627 0.127 Uiso d R 1 1 . .
    O O5 0.6423(4) 1.1780(3) 0.7310(3) 0.0707(13) Uani d . 1 1 . .
    H H5A 0.6793 1.2428 0.7689 0.106 Uiso d R 1 1 . .
    H H5B 0.5979 1.1190 0.7654 0.106 Uiso d R 1 1 . .
    O O6 0.8621(6) 1.0978(3) 0.6534(3) 0.1067(19) Uani d U 1 1 . .
    H H6D 0.8036 1.1361 0.6718 0.160 Uiso d R 1 1 . .
    H H6E 0.8406 1.0267 0.6755 0.160 Uiso d R 1 1 . .
    O O7 0.0000 0.5000 1.0000 0.383(10) Uani d SU 1 2 . .
    H H7D 0.0556 0.4810 0.9600 0.575 Uiso d PR 0.50 1 . .
    H H7E 0.0563 0.5411 1.0543 0.575 Uiso d PR 0.50 1 . .
loop_
    _atom_site_aniso_label
    _atom_site_aniso_U_11
    _atom_site_aniso_U_22
    _atom_site_aniso_U_33
    _atom_site_aniso_U_12
    _atom_site_aniso_U_13
    _atom_site_aniso_U_23
    N1 0.040(2) 0.0185(19) 0.0159(17) -0.0093(18) -0.0078(16) -0.0005(14)
    N2 0.046(3) 0.020(2) 0.0188(18) -0.0036(19) -0.0079(18) 0.0005(15)
    N3 0.043(3) 0.023(2) 0.027(2) -0.0004(19) 0.0018(19) 0.0016(16)
    N4 0.041(3) 0.021(2) 0.0210(18) -0.0037(18) 0.0042(17) 0.0008(15)
    N5 0.040(3) 0.0186(19) 0.0217(18) -0.0043(17) 0.0037(17) -0.0003(15)
    N6 0.040(2) 0.023(2) 0.0198(18) 0.0001(18) -0.0009(17) -0.0015(15)
    O1 0.054(2) 0.0216(18) 0.045(2) 0.0063(17) 0.0017(17) 0.0011(14)
    O2 0.035(2) 0.0276(18) 0.0281(17) 0.0016(15) 0.0052(15) 0.0003(13)
    O3 0.054(3) 0.043(2) 0.053(2) -0.0003(19) 0.015(2) 0.0153(17)
    Ni1 0.0433(4) 0.0227(3) 0.0173(3) -0.0043(3) -0.0027(2) -0.0026(2)
    C1 0.045(3) 0.023(3) 0.021(2) 0.005(2) -0.004(2) 0.0005(19)
    C2 0.042(3) 0.023(2) 0.023(2) 0.003(2) -0.004(2) -0.0050(18)
    C3 0.043(3) 0.025(3) 0.022(2) 0.001(2) -0.009(2) 0.0006(19)
    C4 0.032(3) 0.024(2) 0.026(2) 0.004(2) -0.002(2) -0.0038(18)
    C5 0.044(3) 0.032(3) 0.026(2) 0.001(2) 0.001(2) 0.007(2)
    C6 0.068(4) 0.026(3) 0.044(3) -0.012(3) 0.008(3) 0.003(2)
    C7 0.048(3) 0.029(3) 0.051(3) 0.007(3) 0.008(3) 0.007(2)
    C8 0.046(3) 0.034(3) 0.027(2) -0.004(2) 0.007(2) 0.003(2)
    C9 0.047(3) 0.048(3) 0.028(2) -0.007(3) -0.004(2) 0.005(2)
    C10 0.053(4) 0.053(3) 0.018(2) -0.018(3) -0.002(2) 0.001(2)
    C11 0.045(3) 0.036(3) 0.022(2) -0.010(2) 0.007(2) -0.005(2)
    C12 0.060(4) 0.043(3) 0.031(3) -0.016(3) 0.010(3) -0.012(2)
    C13 0.062(4) 0.031(3) 0.041(3) -0.014(3) 0.023(3) -0.011(2)
    C14 0.054(4) 0.029(3) 0.032(3) -0.004(3) 0.016(3) -0.002(2)
    C15 0.051(4) 0.027(3) 0.056(3) -0.004(3) 0.025(3) -0.004(2)
    C16 0.046(3) 0.033(3) 0.051(3) 0.011(3) 0.014(3) 0.009(2)
    C17 0.042(3) 0.030(3) 0.036(3) 0.000(2) 0.005(2) 0.002(2)
    C18 0.040(3) 0.025(2) 0.022(2) -0.008(2) 0.005(2) -0.0001(19)
    C19 0.039(3) 0.025(2) 0.028(2) -0.008(2) 0.014(2) -0.0038(19)
    C20 0.041(3) 0.030(3) 0.023(2) -0.006(2) -0.003(2) 0.0000(19)
    C21 0.047(3) 0.029(3) 0.024(2) 0.000(2) 0.001(2) -0.0022(19)
    C22 0.042(3) 0.028(3) 0.022(2) 0.005(2) -0.006(2) -0.0061(19)
    C23 0.037(3) 0.020(2) 0.027(2) 0.004(2) -0.001(2) -0.0056(18)
    C24 0.040(3) 0.024(2) 0.036(3) -0.005(2) -0.001(2) -0.006(2)
    C25 0.043(3) 0.021(2) 0.044(3) -0.003(2) 0.002(2) -0.002(2)
    C26 0.041(3) 0.023(2) 0.030(2) -0.002(2) 0.005(2) 0.0035(19)
    C27 0.051(4) 0.035(3) 0.042(3) -0.006(3) 0.010(3) 0.004(2)
    C28 0.059(4) 0.046(3) 0.030(3) -0.002(3) 0.010(3) 0.010(2)
    C29 0.045(3) 0.037(3) 0.025(2) 0.002(2) 0.007(2) 0.006(2)
    C30 0.031(3) 0.015(2) 0.023(2) 0.0038(19) 0.0004(19) -0.0037(17)
    C31 0.036(3) 0.018(2) 0.024(2) -0.001(2) 0.001(2) 0.0013(17)
    O4 0.101(4) 0.065(3) 0.118(4) 0.042(3) 0.065(3) 0.054(3)
    O5 0.067(3) 0.044(2) 0.093(3) 0.008(2) -0.002(2) 0.030(2)
    O6 0.205(6) 0.043(3) 0.097(3) 0.033(3) 0.098(4) 0.027(2)
    O7 0.51(2) 0.397(17) 0.303(16) 0.246(16) 0.044(14) 0.047(13)
_geom_special_details
;
All e.s.d.'s (except the e.s.d. in the dihedral angle between two l.s. planes)
are estimated using the full covariance matrix. The cell e.s.d.'s are taken
into account individually in the estimation of e.s.d.'s in distances, angles
and torsion angles; correlations between e.s.d.'s in cell parameters are only
used when they are defined by crystal symmetry. An approximate (isotropic)
treatment of cell e.s.d.'s is used for estimating e.s.d.'s involving l.s.
planes.
;
loop_
    _geom_bond_atom_site_label_1
    _geom_bond_atom_site_label_2
    _geom_bond_site_symmetry_2
    _geom_bond_distance
    _geom_bond_publ_flag
    N1 N2 . 1.333(4) ?
    N1 Ni1 . 2.041(4) y
    N1 C2 . 1.394(6) ?
    N2 C4 . 1.368(6) ?
    N3 Ni1 . 2.085(4) y
    N3 C8 . 1.312(6) ?
    N3 C18 . 1.361(5) ?
    N4 Ni1 . 2.080(4) y
    N4 C17 . 1.324(6) ?
    N4 C19 . 1.386(5) ?
    N5 Ni1 . 2.078(3) y
    N5 C20 . 1.324(5) ?
    N5 C30 . 1.363(5) ?
    N6 Ni1 . 2.093(4) y
    N6 C29 . 1.337(5) ?
    N6 C31 . 1.379(5) ?
    O1 C1 . 1.247(5) ?
    O2 Ni1 . 2.066(3) y
    O2 C1 . 1.308(6) ?
    O3 C5 . 1.240(6) ?
    C1 C2 . 1.482(6) ?
    C2 C3 . 1.395(6) ?
    C3 C4 . 1.382(6) ?
    C3 C7 . 1.503(7) ?
    C4 C5 . 1.477(6) ?
    C5 C6 . 1.502(7) ?
    C6 H6A . 0.9600 ?
    C6 H6B . 0.9600 ?
    C6 H6C . 0.9600 ?
    C7 H7A . 0.9600 ?
    C7 H7B . 0.9600 ?
    C7 H7C . 0.9600 ?
    C8 H8 . 0.9300 ?
    C8 C9 . 1.418(6) ?
    C9 H9 . 0.9300 ?
    C9 C10 . 1.371(7) ?
    C10 H10 . 0.9300 ?
    C10 C11 . 1.396(7) ?
    C11 C12 . 1.424(7) ?
    C11 C18 . 1.427(5) ?
    C12 H12 . 0.9300 ?
    C12 C13 . 1.333(7) ?
    C13 H13 . 0.9300 ?
    C13 C14 . 1.461(6) ?
    C14 C15 . 1.387(7) ?
    C14 C19 . 1.401(6) ?
    C15 H15 . 0.9300 ?
    C15 C16 . 1.386(7) ?
    C16 H16 . 0.9300 ?
    C16 C17 . 1.401(6) ?
    C17 H17 . 0.9300 ?
    C18 C19 . 1.415(7) ?
    C20 H20 . 0.9300 ?
    C20 C21 . 1.413(5) ?
    C21 H21 . 0.9300 ?
    C21 C22 . 1.355(6) ?
    C22 H22 . 0.9300 ?
    C22 C23 . 1.404(6) ?
    C23 C24 . 1.453(6) ?
    C23 C30 . 1.406(5) ?
    C24 H24 . 0.9300 ?
    C24 C25 . 1.358(6) ?
    C25 H25 . 0.9300 ?
    C25 C26 . 1.433(6) ?
    C26 C27 . 1.413(6) ?
    C26 C31 . 1.403(6) ?
    C27 H27 . 0.9300 ?
    C27 C28 . 1.374(6) ?
    C28 H28 . 0.9300 ?
    C28 C29 . 1.396(6) ?
    C29 H29 . 0.9300 ?
    C30 C31 . 1.438(6) ?
    O4 H4A . 0.9495 ?
    O4 H4B . 0.9445 ?
    O5 H5A . 0.8599 ?
    O5 H5B . 0.9001 ?
    O6 H6D . 0.8749 ?
    O6 H6E . 0.8751 ?
    O7 H7D . 0.8900 ?
    O7 H7E . 0.8900 ?
loop_
    _geom_angle_atom_site_label_1
    _geom_angle_atom_site_label_2
    _geom_angle_atom_site_label_3
    _geom_angle_site_symmetry_1
    _geom_angle_site_symmetry_3
    _geom_angle
    _geom_angle_publ_flag
    N2 N1 Ni1 . . 140.1(3) ?
    N2 N1 C2 . . 107.9(4) ?
    C2 N1 Ni1 . . 111.9(3) ?
    N1 N2 C4 . . 107.4(4) ?
    C8 N3 Ni1 . . 127.8(3) ?
    C8 N3 C18 . . 118.8(4) ?
    C18 N3 Ni1 . . 113.2(3) ?
    C17 N4 Ni1 . . 130.8(3) ?
    C17 N4 C19 . . 116.1(4) ?
    C19 N4 Ni1 . . 113.1(3) ?
    C20 N5 Ni1 . . 128.9(3) ?
    C20 N5 C30 . . 117.7(4) ?
    C30 N5 Ni1 . . 113.1(3) ?
    C29 N6 Ni1 . . 130.3(3) ?
    C29 N6 C31 . . 117.0(4) ?
    C31 N6 Ni1 . . 112.6(3) ?
    C1 O2 Ni1 . . 116.3(3) ?
    N1 Ni1 N3 . . 92.73(14) ?
    N1 Ni1 N4 . . 99.54(15) ?
    N1 Ni1 N5 . . 91.36(14) ?
    N1 Ni1 N6 . . 165.31(14) ?
    N1 Ni1 O2 . . 80.47(15) ?
    N3 Ni1 N6 . . 96.35(14) ?
    N4 Ni1 N3 . . 79.56(15) ?
    N4 Ni1 N6 . . 93.46(15) ?
    N5 Ni1 N3 . . 175.80(16) ?
    N5 Ni1 N4 . . 98.84(15) ?
    N5 Ni1 N6 . . 79.83(14) ?
    O2 Ni1 N3 . . 91.62(14) ?
    O2 Ni1 N4 . . 171.18(13) ?
    O2 Ni1 N5 . . 89.97(13) ?
    O2 Ni1 N6 . . 87.73(14) ?
    O1 C1 O2 . . 124.6(4) ?
    O1 C1 C2 . . 121.4(5) ?
    O2 C1 C2 . . 114.0(5) ?
    N1 C2 C1 . . 117.3(4) ?
    N1 C2 C3 . . 109.9(4) ?
    C3 C2 C1 . . 132.8(5) ?
    C2 C3 C7 . . 128.1(4) ?
    C4 C3 C2 . . 102.8(4) ?
    C4 C3 C7 . . 129.1(4) ?
    N2 C4 C3 . . 112.0(4) ?
    N2 C4 C5 . . 119.7(4) ?
    C3 C4 C5 . . 128.2(5) ?
    O3 C5 C4 . . 120.8(5) ?
    O3 C5 C6 . . 119.8(5) ?
    C4 C5 C6 . . 119.4(5) ?
    C5 C6 H6A . . 109.5 ?
    C5 C6 H6B . . 109.5 ?
    C5 C6 H6C . . 109.5 ?
    H6A C6 H6B . . 109.5 ?
    H6A C6 H6C . . 109.5 ?
    H6B C6 H6C . . 109.5 ?
    C3 C7 H7A . . 109.5 ?
    C3 C7 H7B . . 109.5 ?
    C3 C7 H7C . . 109.5 ?
    H7A C7 H7B . . 109.5 ?
    H7A C7 H7C . . 109.5 ?
    H7B C7 H7C . . 109.5 ?
    N3 C8 H8 . . 118.2 ?
    N3 C8 C9 . . 123.6(5) ?
    C9 C8 H8 . . 118.2 ?
    C8 C9 H9 . . 121.2 ?
    C10 C9 C8 . . 117.7(5) ?
    C10 C9 H9 . . 121.2 ?
    C9 C10 H10 . . 119.6 ?
    C9 C10 C11 . . 120.8(4) ?
    C11 C10 H10 . . 119.6 ?
    C10 C11 C12 . . 125.1(5) ?
    C10 C11 C18 . . 117.2(5) ?
    C12 C11 C18 . . 117.7(5) ?
    C11 C12 H12 . . 118.8 ?
    C13 C12 C11 . . 122.3(5) ?
    C13 C12 H12 . . 118.8 ?
    C12 C13 H13 . . 119.4 ?
    C12 C13 C14 . . 121.2(5) ?
    C14 C13 H13 . . 119.4 ?
    C15 C14 C13 . . 124.4(5) ?
    C15 C14 C19 . . 117.7(4) ?
    C19 C14 C13 . . 117.9(5) ?
    C14 C15 H15 . . 119.8 ?
    C16 C15 C14 . . 120.4(5) ?
    C16 C15 H15 . . 119.8 ?
    C15 C16 H16 . . 121.3 ?
    C15 C16 C17 . . 117.4(5) ?
    C17 C16 H16 . . 121.3 ?
    N4 C17 C16 . . 125.1(4) ?
    N4 C17 H17 . . 117.4 ?
    C16 C17 H17 . . 117.4 ?
    N3 C18 C11 . . 121.8(5) ?
    N3 C18 C19 . . 117.6(4) ?
    C19 C18 C11 . . 120.5(4) ?
    N4 C19 C14 . . 123.1(5) ?
    N4 C19 C18 . . 116.5(4) ?
    C14 C19 C18 . . 120.4(4) ?
    N5 C20 H20 . . 118.7 ?
    N5 C20 C21 . . 122.5(4) ?
    C21 C20 H20 . . 118.7 ?
    C20 C21 H21 . . 120.1 ?
    C22 C21 C20 . . 119.7(4) ?
    C22 C21 H21 . . 120.1 ?
    C21 C22 H22 . . 120.2 ?
    C21 C22 C23 . . 119.6(4) ?
    C23 C22 H22 . . 120.2 ?
    C22 C23 C24 . . 123.8(4) ?
    C22 C23 C30 . . 117.2(4) ?
    C30 C23 C24 . . 118.8(4) ?
    C23 C24 H24 . . 119.5 ?
    C25 C24 C23 . . 121.0(4) ?
    C25 C24 H24 . . 119.5 ?
    C24 C25 H25 . . 119.6 ?
    C24 C25 C26 . . 120.9(4) ?
    C26 C25 H25 . . 119.6 ?
    C27 C26 C25 . . 123.4(4) ?
    C31 C26 C25 . . 119.3(4) ?
    C31 C26 C27 . . 117.3(4) ?
    C26 C27 H27 . . 120.1 ?
    C28 C27 C26 . . 119.7(5) ?
    C28 C27 H27 . . 120.1 ?
    C27 C28 H28 . . 120.5 ?
    C27 C28 C29 . . 119.1(4) ?
    C29 C28 H28 . . 120.5 ?
    N6 C29 C28 . . 123.7(4) ?
    N6 C29 H29 . . 118.2 ?
    C28 C29 H29 . . 118.2 ?
    N5 C30 C23 . . 123.2(4) ?
    N5 C30 C31 . . 117.3(3) ?
    C23 C30 C31 . . 119.5(4) ?
    N6 C31 C26 . . 123.1(4) ?
    N6 C31 C30 . . 116.4(4) ?
    C26 C31 C30 . . 120.5(4) ?
    H4A O4 H4B . . 83.7 ?
    H5A O5 H5B . . 111.0 ?
    H6D O6 H6E . . 107.9 ?
    H7D O7 H7E . . 107.6 ?
loop_
    _geom_hbond_atom_site_label_D
    _geom_hbond_atom_site_label_H
    _geom_hbond_atom_site_label_A
    _geom_hbond_site_symmetry_A
    _geom_hbond_distance_DH
    _geom_hbond_distance_HA
    _geom_hbond_distance_DA
    _geom_hbond_angle_DHA
    O4 H4A O3 . 0.95 2.31 3.088(6) 138.7
    O4 H4B N2 2_667 0.94 2.01 2.906(6) 157.1
    O5 H5A O4 2_677 0.86 2.02 2.875(6) 172.4
    O5 H5B O1 . 0.90 2.00 2.787(5) 144.9
    O6 H6D O5 . 0.87 2.05 2.895(6) 162.9
    O6 H6E O2 . 0.88 1.98 2.827(5) 162.6
    O7 H7D O3 . 0.89 2.16 2.964(4) 149.7
    O7 H7E O4 . 0.89 2.02 2.821(5) 149.1
    C12 H12 Cg1 2_666 0.93 2.77 3.646(6) 157.8
_iucr_refine_instructions_details
;
TITL
CELL 0.71073 9.865 11.659 13.561 91.91 98.85 105.2
ZERR 2 0.003 0.004 0.005 0.03 0.03 0.04
LATT 1
SFAC C H N O Ni
UNIT 62 58 12 13 2
EQIV $1 1-X,1-Y,2-Z
EQIV $2 1-X,2-Y,2-Z
DFIX 2.2 H4a H6a_$1
ISOR 0.005 0.02 O6
ISOR 0.005 0.02 O7
L.S. 8
PLAN  10
HTAB O4 O3
HTAB O4 N2_$1
HTAB O5 O4_$2
HTAB O5 O1
HTAB O6 O5
HTAB O6 O2
HTAB O7 O3
HTAB O7 O4
BOND $H
htab 2
fmap 2
acta 50.0
WGHT    0.067500
FVAR       2.07603
N1    3    0.650332    0.663237    0.789713    11.00000    0.03970    0.01851 =
         0.01593   -0.00052   -0.00780   -0.00934
N2    3    0.583827    0.559409    0.820783    11.00000    0.04591    0.02023 =
         0.01882    0.00053   -0.00788   -0.00356
N3    3    0.722060    0.691966    0.584291    11.00000    0.04272    0.02319 =
         0.02673    0.00157    0.00181   -0.00038
N4    3    0.891323    0.586995    0.698838    11.00000    0.04133    0.02120 =
         0.02098    0.00075    0.00418   -0.00366
N5    3    0.948507    0.788877    0.873196    11.00000    0.04002    0.01862 =
         0.02170   -0.00033    0.00372   -0.00435
N6    3    1.012495    0.854448    0.694983    11.00000    0.04001    0.02282 =
         0.01979   -0.00146   -0.00085    0.00011
O1    4    0.569102    0.947059    0.791860    11.00000    0.05394    0.02157 =
         0.04474    0.00110    0.00168    0.00631
O2    4    0.747816    0.884825    0.741124    11.00000    0.03545    0.02765 =
         0.02812    0.00033    0.00525    0.00159
O3    4    0.266315    0.486723    0.930279    11.00000    0.05408    0.04313 =
         0.05311    0.01527    0.01450   -0.00028
NI1   5    0.828500    0.739036    0.731039    11.00000    0.04332    0.02267 =
         0.01726   -0.00263   -0.00272   -0.00429
C1    1    0.631203    0.868551    0.779657    11.00000    0.04512    0.02289 =
         0.02121    0.00050   -0.00390    0.00515
C2    1    0.575948    0.745777    0.808778    11.00000    0.04201    0.02274 =
         0.02275   -0.00499   -0.00418    0.00315
C3    1    0.460267    0.692041    0.854447    11.00000    0.04316    0.02468 =
         0.02202    0.00057   -0.00891    0.00080
C4    1    0.469026    0.575857    0.858807    11.00000    0.03154    0.02435 =
         0.02575   -0.00381   -0.00222    0.00436
C5    1    0.368283    0.473135    0.892362    11.00000    0.04421    0.03234 =
         0.02621    0.00684    0.00113    0.00071
C6    1    0.388256    0.350622    0.878359    11.00000    0.06755    0.02622 =
         0.04386    0.00325    0.00776   -0.01244
AFIX 137
H6A   2    0.469142    0.344194    0.924999    11.00000   -1.50000
H6B   2    0.403842    0.337159    0.811293    11.00000   -1.50000
H6C   2    0.304549    0.292212    0.889835    11.00000   -1.50000
AFIX   0
C7    1    0.352594    0.747562    0.888929    11.00000    0.04800    0.02878 =
         0.05054    0.00651    0.00840    0.00670
AFIX 137
H7A   2    0.362104    0.748668    0.960504    11.00000   -1.50000
H7B   2    0.258357    0.701825    0.859191    11.00000   -1.50000
H7C   2    0.368551    0.827654    0.869117    11.00000   -1.50000
AFIX   0
C8    1    0.636349    0.744615    0.531441    11.00000    0.04555    0.03445 =
         0.02691    0.00275    0.00663   -0.00364
AFIX  43
H8    2    0.626795    0.815890    0.558441    11.00000   -1.20000
AFIX   0
C9    1    0.557450    0.698835    0.435398    11.00000    0.04689    0.04810 =
         0.02795    0.00496   -0.00389   -0.00683
AFIX  43
H9    2    0.495664    0.737578    0.400922    11.00000   -1.20000
AFIX   0
C10   1    0.575422    0.595441    0.395117    11.00000    0.05271    0.05291 =
         0.01778    0.00135   -0.00166   -0.01822
AFIX  43
H10   2    0.525364    0.563530    0.332113    11.00000   -1.20000
AFIX   0
C11   1    0.667891    0.537485    0.447475    11.00000    0.04491    0.03553 =
         0.02221   -0.00536    0.00718   -0.01003
C12   1    0.694209    0.430288    0.412190    11.00000    0.05959    0.04310 =
         0.03054   -0.01203    0.00994   -0.01564
AFIX  43
H12   2    0.648643    0.395591    0.348911    11.00000   -1.20000
AFIX   0
C13   1    0.781838    0.377920    0.466644    11.00000    0.06167    0.03130 =
         0.04058   -0.01059    0.02307   -0.01374
AFIX  43
H13   2    0.796502    0.308284    0.440402    11.00000   -1.20000
AFIX   0
C14   1    0.855254    0.427965    0.566814    11.00000    0.05378    0.02933 =
         0.03226   -0.00173    0.01613   -0.00362
C15   1    0.947155    0.378094    0.627963    11.00000    0.05139    0.02735 =
         0.05637   -0.00388    0.02504   -0.00380
AFIX  43
H15   2    0.966302    0.308816    0.605175    11.00000   -1.20000
AFIX   0
C16   1    1.010632    0.430826    0.722797    11.00000    0.04583    0.03307 =
         0.05087    0.00919    0.01401    0.01053
AFIX  43
H16   2    1.072782    0.398508    0.764388    11.00000   -1.20000
AFIX   0
C17   1    0.977523    0.534709    0.753562    11.00000    0.04230    0.03000 =
         0.03645    0.00217    0.00482    0.00040
AFIX  43
H17   2    1.019374    0.569678    0.817425    11.00000   -1.20000
AFIX   0
C18   1    0.740737    0.589673    0.544278    11.00000    0.03970    0.02455 =
         0.02152   -0.00010    0.00548   -0.00790
C19   1    0.831222    0.533283    0.603799    11.00000    0.03939    0.02464 =
         0.02757   -0.00384    0.01377   -0.00755
C20   1    0.915815    0.754356    0.960660    11.00000    0.04063    0.02978 =
         0.02253    0.00003   -0.00281   -0.00567
AFIX  43
H20   2    0.834335    0.692549    0.961447    11.00000   -1.20000
AFIX   0
C21   1    0.999961    0.807810    1.052846    11.00000    0.04740    0.02886 =
         0.02384   -0.00222    0.00130   -0.00005
AFIX  43
H21   2    0.973360    0.781501    1.112836    11.00000   -1.20000
AFIX   0
C22   1    1.119527    0.897533    1.053432    11.00000    0.04210    0.02826 =
         0.02173   -0.00606   -0.00635    0.00463
AFIX  43
H22   2    1.174744    0.933878    1.113790    11.00000   -1.20000
AFIX   0
C23   1    1.159563    0.935311    0.962302    11.00000    0.03715    0.02049 =
         0.02684   -0.00559   -0.00115    0.00354
C24   1    1.290392    1.025156    0.954742    11.00000    0.04015    0.02355 =
         0.03565   -0.00600   -0.00088   -0.00496
AFIX  43
H24   2    1.350187    1.063836    1.012787    11.00000   -1.20000
AFIX   0
C25   1    1.326655    1.053487    0.864233    11.00000    0.04343    0.02119 =
         0.04356   -0.00245    0.00217   -0.00290
AFIX  43
H25   2    1.412382    1.109356    0.861185    11.00000   -1.20000
AFIX   0
C26   1    1.234578    0.998437    0.773375    11.00000    0.04127    0.02255 =
         0.02959    0.00349    0.00469   -0.00202
C27   1    1.267300    1.023432    0.677179    11.00000    0.05052    0.03504 =
         0.04189    0.00450    0.01041   -0.00622
AFIX  43
H27   2    1.352069    1.078377    0.670386    11.00000   -1.20000
AFIX   0
C28   1    1.173326    0.966200    0.593695    11.00000    0.05938    0.04590 =
         0.02975    0.01027    0.00966   -0.00179
AFIX  43
H28   2    1.193988    0.981613    0.530015    11.00000   -1.20000
AFIX   0
C29   1    1.046433    0.884614    0.605828    11.00000    0.04533    0.03735 =
         0.02463    0.00640    0.00734    0.00211
AFIX  43
H29   2    0.981863    0.849246    0.548711    11.00000   -1.20000
AFIX   0
C30   1    1.070357    0.877455    0.873870    11.00000    0.03068    0.01537 =
         0.02292   -0.00374    0.00040    0.00377
C31   1    1.107113    0.912076    0.778562    11.00000    0.03609    0.01822 =
         0.02441    0.00135    0.00089   -0.00124
O4    4    0.254766    0.613007    1.131436    11.00000    0.10102    0.06509 =
         0.11815    0.05360    0.06521    0.04175
AFIX   3
H4A   2    0.305606    0.600897    1.079746    11.00000   -1.50000
H4B   2    0.295516    0.555857    1.162686    11.00000   -1.50000
AFIX   0
O5    4    0.642314    1.178017    0.730966    11.00000    0.06744    0.04431 =
         0.09305    0.03009   -0.00215    0.00843
AFIX   3
H5A   2    0.679264    1.242757    0.768906    11.00000   -1.50000
H5B   2    0.597924    1.118997    0.765436    11.00000   -1.50000
AFIX   0
O6    4    0.862078    1.097784    0.653392    11.00000    0.20522    0.04334 =
         0.09667    0.02663    0.09849    0.03325
AFIX   3
H6D   2    0.803608    1.136054    0.671752    11.00000   -1.50000
H6E   2    0.840568    1.026714    0.675532    11.00000   -1.50000
AFIX   0
O7    4    0.000000    0.500000    1.000000    10.50000    0.51341    0.39720 =
         0.30320    0.04689    0.04426    0.24628
AFIX   3
H7D   2    0.055650    0.481030    0.959990    10.50000   -1.50000
H7E   2    0.056290    0.541090    1.054350    10.50000   -1.50000
HKLF 4
REM
REM R1 =  0.0616 for   3040 Fo > 4sig(Fo)  and  0.1554 for all   6830 data
REM    405 parameters refined using     13 restraints
END
WGHT      0.0676      0.0000
REM Highest difference peak  1.118,  deepest hole -0.588,  1-sigma level  0.084
Q1    1   0.5000  1.0000  0.5000  10.50000  0.05    1.12
Q2    1   0.9190  0.7132  0.7134  11.00000  0.05    0.69
Q3    1   0.8881  0.6811  0.7559  11.00000  0.05    0.53
Q4    1   0.7300  0.6190  0.7851  11.00000  0.05    0.48
Q5    1   0.3033  0.6440  1.2037  11.00000  0.05    0.46
Q6    1  -0.0588  0.4768  1.0007  11.00000  0.05    0.41
Q7    1   0.6130  1.1397  0.6574  11.00000  0.05    0.40
Q8    1   0.8468  0.7604  0.7579  11.00000  0.05    0.38
Q9    1   0.7316  0.9352  0.7078  11.00000  0.05    0.37
Q10   1   0.7382  1.0609  0.6100  11.00000  0.05    0.36
;
data_global
_journal_date_recd_electronic     2013-06-14
_journal_date_accepted     2013-06-21
_journal_name_full     'Acta Crystallographica, Section E'
_journal_year     2013
_journal_volume     69
_journal_issue      7
_journal_page_first     m417
_journal_page_last     m418
_journal_paper_category     QM
_journal_paper_doi     10.1107/S1600536813017194
_journal_coeditor_code     SJ5334
_publ_contact_author_name     'Iskenderov, Turganbay S.'
_publ_contact_author_address
;
Kiev National Taras Shevchenko University
Department of Chemistry
Volodymyrska Street 64
01601 Kiev
Ukraine
;
_publ_contact_author_email     tiskenderov@ukr.net
_publ_contact_author_fax      380442393393
_publ_contact_author_phone      380442393393
_publ_section_title
;\
(3-Acetyl-4-methyl-1<i>H</i>-pyrazol-1-ide-5-carboxylato)bis(1,10-\
phenanthroline)nickel(II) 3.5-hydrate
;
loop_
    _publ_author_name
    _publ_author_address
    'Malinkin, Sergey'
;
Department of Chemistry
Kiev National Taras Shevchenko University
Volodymyrska Street 64
01601 Kiev
Ukraine
;
    'Kapshuk, Anatoliy A.'
;
Department of Chemistry
Kiev National Taras Shevchenko University
Volodymyrska Street 64
01601 Kiev
Ukraine
;
    'Gumienna-Kontecka, Elzbieta'
;
Faculty of Chemistry
University of Wroc\/law
F. Joliot-Curie Street 14
50-383 Wroc\/law
Poland
;
    'Prisyazhnaya, Elena V.'
;
Department of Chemistry
Kyiv National University of Construction and Architecture
Povitroflotsky Avenue 31
03680 Kiev
Ukraine
;
    'Iskenderov, Turganbay S.'
;
Department of Chemistry
Kiev National Taras Shevchenko University
Volodymyrska Street 64
01601 Kiev
Ukraine
;
