# Supplementary material for: (3-Acetyl-4-methyl-1H-pyrazol-1-ide-5-carboxyl­ato)bis­(1,10-phenanthroline)nickel(II) 3.5-hydrate
Source: Acta Crystallogr Sect E Struct Rep Online. 2013 Jun 26;69(Pt 7):m417–8. doi: 10.1107/S1600536813017194 (PMC3772441; doi:10.1107/S1600536813017194)
Supplement: Supplementary file 2 [file e-69-0m417-Isup2.hkl]

# 
# h,k,l, Fc-squared, Fo-squared, sigma(Fo-squared) and status flag 
# 
data_I
_shelx_title ' ' 
_shelx_refln_list_code          4 
_shelx_F_calc_maximum      210.25 
_exptl_crystal_F_000       674.00 
_reflns_d_resolution_high  0.7435 
 
loop_ 
 _symmetry_equiv_pos_as_xyz 
 'x, y, z' 
 '-x, -y, -z' 
 
_cell_length_a     9.8650 
_cell_length_b    11.6590 
_cell_length_c    13.5610 
_cell_angle_alpha  91.910 
_cell_angle_beta   98.850 
_cell_angle_gamma 105.200 
 
_shelx_F_squared_multiplier     1.000 
 
loop_ 
 _refln_index_h 
 _refln_index_k 
 _refln_index_l 
 _refln_F_squared_calc 
 _refln_F_squared_meas 
 _refln_F_squared_sigma 
 _refln_observed_status 
   2   0   0     1249.60     1299.89     34.86 o 
   3   0   0      604.65      474.79     23.82 o 
   4   0   0      302.91      323.02     19.29 o 
   5   0   0      775.11      677.03     33.36 o 
   6   0   0      270.73      232.92     42.44 o 
   7   0   0      292.46      309.50     51.37 o 
   8   0   0        9.89       -9.11     59.23 o 
   9   0   0      102.21       62.63     57.59 o 
  10   0   0      154.84      139.12     61.10 o 
  11   0   0      170.07      225.83     63.55 o 
  12   0   0       64.03      108.87     63.43 o 
 -12   1   0       38.05      134.15    123.12 o 
 -11   1   0      106.62      115.73     63.60 o 
 -10   1   0       92.34      142.62     61.78 o 
  -9   1   0       46.37       73.13     56.31 o 
  -8   1   0      291.89      347.95     59.71 o 
  -7   1   0       19.62       32.80     47.77 o 
  -6   1   0        0.82        3.53     39.37 o 
  -5   1   0      210.86      203.82     29.79 o 
  -4   1   0     2490.42     1811.43    174.00 o 
  -3   1   0        9.60      -13.51     27.49 o 
  -2   1   0     1177.88      784.03     25.60 o 
   1   1   0      820.20     1097.56     16.77 o 
   2   1   0       16.00       23.78     16.50 o 
   3   1   0      547.19      550.78     18.98 o 
   4   1   0      592.83      605.52     35.87 o 
   5   1   0       66.10       47.65     23.11 o 
   6   1   0       54.43       35.27     43.70 o 
   7   1   0      155.24      157.82     50.75 o 
   8   1   0      326.59      305.57     52.80 o 
   9   1   0       50.75       80.13     63.89 o 
  10   1   0       92.71      112.78     61.96 o 
  11   1   0       52.68       60.90    103.88 o 
  12   1   0       32.19       89.29    114.88 o 
 -12   2   0       64.78       75.10    124.11 o 
 -11   2   0       58.52      157.25     62.66 o 
 -10   2   0        5.22       18.28     63.69 o 
  -9   2   0      162.30      136.96     38.99 o 
  -8   2   0       43.86       65.92     52.99 o 
  -7   2   0      195.13      163.36     47.95 o 
  -6   2   0      782.19      820.22     46.77 o 
  -5   2   0       13.05       16.16     19.62 o 
  -4   2   0      842.75      734.28     33.88 o 
  -3   2   0     2300.00     2615.58     89.64 o 
  -2   2   0     4269.29     3922.09    102.45 o 
  -1   2   0      948.41     1354.68     51.16 o 
   0   2   0      777.59      721.52     20.86 o 
   1   2   0     1149.43      811.38     33.18 o 
   2   2   0        1.93       15.63     17.34 o 
   3   2   0     4801.89     4422.12     40.23 o 
   4   2   0      629.11      763.78     25.45 o 
   5   2   0     2153.37     2305.25     31.63 o 
   6   2   0      437.49      458.35     29.92 o 
   7   2   0       65.98       42.44     49.94 o 
   8   2   0      339.27      296.72     52.02 o 
   9   2   0       55.49       74.98     58.70 o 
  10   2   0       17.87       55.03     59.91 o 
  11   2   0       76.91       94.80     63.63 o 
 -12   3   0        5.44       31.91    126.13 o 
 -11   3   0        7.24      -18.22    122.07 o 
 -10   3   0      123.95      102.53     57.90 o 
  -9   3   0       17.60       18.90     38.97 o 
  -8   3   0      561.27      556.73     54.08 o 
  -7   3   0      479.03      466.56     36.50 o 
  -6   3   0       93.56       88.51     30.43 o 
  -5   3   0      129.33      114.62     17.27 o 
  -4   3   0      843.31      897.73     33.87 o 
  -3   3   0     4556.44     4672.66    180.91 o 
  -2   3   0    33317.68    33722.45     68.91 o 
  -1   3   0    11772.25    12061.24    168.28 o 
   0   3   0        0.47       19.02     26.81 o 
   1   3   0        6.01        9.95     16.33 o 
   2   3   0     4640.30     4373.77     72.21 o 
   3   3   0      766.08      681.36     34.28 o 
   4   3   0      460.07      398.71     23.42 o 
   5   3   0      607.49      708.58     32.00 o 
   6   3   0       11.28       40.19     26.45 o 
   7   3   0      882.12      864.81    116.63 o 
   8   3   0        0.96      -14.69     51.56 o 
   9   3   0       44.53       55.90     56.94 o 
  10   3   0      186.06      146.18     61.37 o 
  11   3   0        3.08       20.84     62.11 o 
 -12   4   0       25.12       66.77    126.71 o 
 -11   4   0       21.12      -31.66    120.13 o 
 -10   4   0       28.05       14.52    114.86 o 
  -9   4   0      181.58      149.46     53.60 o 
  -8   4   0      401.75      446.48     56.76 o 
  -7   4   0      269.72      273.71     36.08 o 
  -6   4   0      619.53      548.05    149.74 o 
  -5   4   0      174.13      168.05     42.03 o 
  -4   4   0       81.03      131.06     36.97 o 
  -3   4   0     3017.14     2975.83    237.71 o 
  -2   4   0     9539.21     8911.71     86.68 o 
  -1   4   0       16.12       21.48     29.40 o 
   0   4   0      412.29      314.48     23.47 o 
   1   4   0      737.51      725.22     20.17 o 
   2   4   0      184.37      207.06     19.90 o 
   3   4   0       57.58       54.56     21.71 o 
   4   4   0      109.19       99.53     24.85 o 
   5   4   0      505.00      549.43     28.27 o 
   6   4   0     1136.54     1134.44     31.76 o 
   7   4   0        2.89       22.56     34.37 o 
   8   4   0      227.51      201.24     52.94 o 
   9   4   0      144.61      139.37     57.56 o 
  10   4   0        1.21       41.07     58.15 o 
  11   4   0       65.34       41.82    103.85 o 
 -12   5   0       12.43       63.91    125.20 o 
 -11   5   0       94.41       62.33    121.38 o 
 -10   5   0        5.65      -21.28     62.56 o 
  -9   5   0       12.12       35.15     57.00 o 
  -8   5   0      338.08      345.65     83.64 o 
  -7   5   0      208.94      182.32     72.13 o 
  -6   5   0        4.67        0.29     64.19 o 
  -5   5   0      199.32      150.92     42.27 o 
  -4   5   0       95.85      104.49     39.05 o 
  -3   5   0     1853.10     1796.30    136.00 o 
  -2   5   0      611.50      514.20     18.75 o 
  -1   5   0     3171.92     3167.19     85.64 o 
   0   5   0      311.45      274.85     16.18 o 
   1   5   0     2776.92     2846.32     26.02 o 
   2   5   0      143.59      109.82     20.45 o 
   3   5   0        2.30        2.83     22.93 o 
   4   5   0      897.21      950.25     44.19 o 
   5   5   0        9.56       45.41     29.21 o 
   6   5   0      259.62      215.41     29.95 o 
   7   5   0      351.08      344.26     37.41 o 
   8   5   0      102.68       52.72     52.59 o 
   9   5   0      139.84      156.17     56.36 o 
  10   5   0       47.86       49.87     58.13 o 
 -12   6   0       82.56       50.65    123.82 o 
 -11   6   0        3.83       35.43    121.35 o 
 -10   6   0       45.49       38.52     57.17 o 
  -9   6   0        1.39       47.13     55.39 o 
  -8   6   0        7.71       75.08     53.90 o 
  -7   6   0       98.43      127.00     53.81 o 
  -6   6   0      387.70      359.34     59.72 o 
  -5   6   0      227.13      211.94     46.08 o 
  -4   6   0     3303.55     3507.99    268.88 o 
  -3   6   0     7269.21     7011.83    208.53 o 
  -2   6   0        0.65       -3.44     13.17 o 
  -1   6   0     3721.89     4080.17    125.13 o 
   0   6   0     4080.32     3989.11     40.70 o 
   1   6   0       20.21       31.95     19.31 o 
   2   6   0       21.21       39.09     22.87 o 
   3   6   0      645.35      600.33     33.95 o 
   4   6   0       23.12       36.61     27.74 o 
   5   6   0      283.51      327.93     30.72 o 
   6   6   0        7.89       24.04     29.94 o 
   7   6   0       22.52       56.98     47.64 o 
   8   6   0      278.71      200.21     51.38 o 
   9   6   0       55.69       99.46     54.75 o 
  10   6   0       15.77       72.54     68.63 o 
 -12   7   0        0.64       24.61    122.59 o 
 -11   7   0       72.27      121.44    122.22 o 
 -10   7   0       73.05      160.27     59.58 o 
  -9   7   0        2.56       10.80     56.35 o 
  -8   7   0        5.69       88.26     54.99 o 
  -7   7   0        3.66      -40.32     61.33 o 
  -6   7   0        0.78      -23.13     52.83 o 
  -5   7   0      609.44      528.49     53.25 o 
  -4   7   0     2448.46     2708.62    281.48 o 
  -3   7   0       50.77       64.62     33.39 o 
  -2   7   0      645.28      655.99     40.67 o 
  -1   7   0       19.34       25.23     38.30 o 
   0   7   0      982.20     1079.44     43.92 o 
   1   7   0        5.76       63.97     42.12 o 
   2   7   0      305.51      320.28     25.57 o 
   3   7   0      258.01      299.67     35.42 o 
   4   7   0      611.56      608.99     56.90 o 
   5   7   0      106.28       89.64     29.66 o 
   6   7   0       32.69       46.40     31.43 o 
   7   7   0      217.83      228.07     48.33 o 
   8   7   0       15.64       40.59     59.06 o 
   9   7   0       19.29       16.02     61.92 o 
 -12   8   0       25.58       58.38    122.12 o 
 -11   8   0        5.74      -40.88    121.55 o 
 -10   8   0       18.09       84.35     59.51 o 
  -9   8   0      410.65      631.92    178.85 o 
  -8   8   0        8.96      -13.11     57.83 o 
  -7   8   0      304.67      251.70     58.55 o 
  -6   8   0      472.53      476.40     80.66 o 
  -5   8   0       13.98       29.20     59.90 o 
  -4   8   0      176.60       86.93     52.22 o 
  -3   8   0      106.08      116.61     38.37 o 
  -2   8   0       20.74       30.94     45.30 o 
  -1   8   0     1049.83     1066.98     48.22 o 
   0   8   0      453.10      520.33     48.51 o 
   1   8   0      247.45      238.69     48.50 o 
   2   8   0     1937.90     1894.19     57.71 o 
   3   8   0      190.60      246.77     48.91 o 
   4   8   0       54.18       53.16     47.22 o 
   5   8   0      151.11      142.14     43.02 o 
   6   8   0      159.35      142.25     49.43 o 
 -11   9   0       15.06       59.81     62.20 o 
 -10   9   0       45.43       49.99     62.72 o 
  -9   9   0       30.25       77.45     62.63 o 
  -8   9   0       98.27      160.87     62.57 o 
  -7   9   0        6.96      -20.32     56.31 o 
  -6   9   0      222.39      193.27     57.41 o 
  -5   9   0      966.61     1195.78    162.81 o 
  -4   9   0      276.07      390.53     86.01 o 
  -3   9   0      408.73      399.03     42.74 o 
  -2   9   0      332.70      425.78    105.01 o 
  -1   9   0     1446.44     1473.43     67.98 o 
   0   9   0        3.16       31.28     51.69 o 
   1   9   0      868.45      925.82     65.18 o 
   2   9   0       37.48       35.83     49.45 o 
   3   9   0      123.18       89.13     50.12 o 
   4   9   0      313.82      321.85     52.11 o 
   5   9   0      147.33      105.06     52.93 o 
   6   9   0       52.97       40.37     77.23 o 
 -11  10   0        1.45       51.10     63.03 o 
 -10  10   0       12.74      109.23     62.40 o 
  -9  10   0       44.32       26.97     62.45 o 
  -8  10   0       66.34      107.92     63.59 o 
  -7  10   0      329.10      339.45     96.31 o 
  -6  10   0      536.47      635.83     83.95 o 
  -5  10   0      137.25      278.06     56.66 o 
  -4  10   0     1357.80     1586.44    201.43 o 
  -3  10   0       12.62       13.40     42.94 o 
  -2  10   0      162.45      145.74     54.89 o 
  -1  10   0       57.11       72.04     51.78 o 
   0  10   0      255.43      215.24     51.87 o 
   1  10   0       58.99       52.13     51.78 o 
   2  10   0      188.49      233.69     53.91 o 
   3  10   0       37.75       83.58     52.81 o 
   4  10   0       35.51       37.43     53.63 o 
   5  10   0      786.06      801.57     56.84 o 
   6  10   0      468.88      352.91     82.47 o 
 -11  11   0        4.72       61.86     63.01 o 
 -10  11   0        0.24       26.55     64.99 o 
  -9  11   0       34.03       41.70     64.62 o 
  -8  11   0        0.64       72.02     63.76 o 
  -7  11   0       19.21       73.34     63.39 o 
  -6  11   0       20.36       16.75     61.75 o 
  -5  11   0      188.14      201.95     60.64 o 
  -4  11   0        2.26       22.84     56.75 o 
  -3  11   0      638.61      627.74     56.22 o 
  -2  11   0      374.87      413.21     84.75 o 
  -1  11   0       16.92       -7.04     53.80 o 
   0  11   0       37.40       47.52     54.91 o 
   1  11   0      250.92      240.05     67.07 o 
   2  11   0        5.35       26.07     56.84 o 
   3  11   0        5.08      -15.53     89.77 o 
   4  11   0      409.95      394.05     56.98 o 
   5  11   0       28.12      100.99     86.48 o 
   6  11   0      358.58      201.16     85.02 o 
 -10  12   0        0.98       52.01     65.91 o 
  -9  12   0        2.37       22.23     66.20 o 
  -8  12   0      111.90      155.37     71.93 o 
  -7  12   0       47.95       23.47     64.16 o 
  -6  12   0      119.06      219.48     64.28 o 
  -5  12   0        0.62       15.54     60.62 o 
  -4  12   0      601.47      687.98     62.76 o 
  -3  12   0      414.48      439.45    112.11 o 
  -2  12   0       10.23       33.54     57.23 o 
  -1  12   0        9.07       63.93     58.53 o 
   0  12   0       82.90       71.00     59.32 o 
   1  12   0       14.87       76.26     58.74 o 
   2  12   0      196.13      285.92     60.95 o 
   3  12   0       68.17       66.47     56.94 o 
   4  12   0        1.97       -9.87     56.94 o 
   5  12   0       10.05       36.02     86.89 o 
  -9  13   0        4.02      -14.07     65.58 o 
  -8  13   0       51.94       81.85     65.41 o 
  -7  13   0        6.62       33.17     64.44 o 
  -6  13   0       33.59        4.34     62.87 o 
  -5  13   0       15.63        6.15     83.10 o 
  -4  13   0       11.20       49.11     81.02 o 
  -3  13   0        5.61       47.20     79.78 o 
  -2  13   0      173.48       64.57     80.00 o 
  -1  13   0       65.59       32.41     60.69 o 
   0  13   0      249.03      289.48     65.85 o 
   1  13   0      178.50      239.18     61.72 o 
   2  13   0       31.69       49.13     61.41 o 
   3  13   0      128.66      100.51     59.25 o 
  -7  14   0        0.39       47.51     82.30 o 
  -6  14   0        8.46       43.19     83.05 o 
  -5  14   0       43.62       -4.64     81.87 o 
  -4  14   0      183.82      123.94     82.98 o 
  -3  14   0        0.69       45.78     83.03 o 
  -2  14   0       11.28        6.06     83.73 o 
  -1  14   0      306.17      325.28    108.39 o 
   0  14   0      132.15      134.13     61.11 o 
   1  14   0      243.11      210.38     62.36 o 
   2  14   0      135.22       95.43     77.90 o 
  -4  15   0       23.56       31.04     81.41 o 
  -3  15   0        4.13       65.30     83.53 o 
   2 -15   1        3.50       74.15     80.49 o 
   3 -15   1       20.68       45.88     81.41 o 
   4 -15   1       74.69       43.25     81.71 o 
  -2 -14   1       68.27       53.48     76.14 o 
  -1 -14   1      308.55      284.76     78.77 o 
   0 -14   1      137.98      116.13     61.40 o 
   1 -14   1       24.43       15.94     60.81 o 
   2 -14   1      194.34      284.42     89.45 o 
   3 -14   1        5.05      -81.55     81.55 o 
   4 -14   1       11.25       18.90     81.93 o 
   5 -14   1        4.55       33.16     82.96 o 
   6 -14   1        0.32      -28.70     83.95 o 
   7 -14   1        7.05       52.57     67.73 o 
   8 -14   1       16.02       62.88    115.82 o 
  -3 -13   1      119.97      114.24     57.44 o 
  -2 -13   1      222.29      175.11     59.95 o 
  -1 -13   1        0.13      -37.54     58.35 o 
   0 -13   1        0.73       -6.59     59.17 o 
   1 -13   1      274.45      294.93     61.05 o 
   2 -13   1        0.04       44.52     59.65 o 
   3 -13   1      216.44      217.40     49.04 o 
   4 -13   1      314.87      269.78     63.16 o 
   5 -13   1       38.33       24.71     64.80 o 
   6 -13   1       32.82       91.58     65.26 o 
   7 -13   1        0.74       36.76     65.94 o 
   8 -13   1        0.11       68.47     91.66 o 
   9 -13   1        4.29       11.61     66.96 o 
  -5 -12   1       84.80      119.16     87.76 o 
  -4 -12   1       57.62       44.09     89.12 o 
  -3 -12   1      131.21       90.91     56.03 o 
  -2 -12   1        5.54       16.87     56.76 o 
  -1 -12   1        2.07       39.89     57.33 o 
   0 -12   1       29.61       41.57     57.60 o 
   1 -12   1       14.55      -57.44     57.44 o 
   2 -12   1      388.65      415.18     72.51 o 
   3 -12   1      279.19      238.68     48.25 o 
   4 -12   1        2.98       25.77     61.81 o 
   5 -12   1      248.53      255.67     65.63 o 
   6 -12   1        0.65       53.10     64.67 o 
   7 -12   1       72.23      183.87     66.80 o 
   8 -12   1       11.45       37.37     66.71 o 
   9 -12   1        0.38        3.17     67.78 o 
  10 -12   1        0.21      -23.10     66.69 o 
  -6 -11   1      253.55      276.38     84.68 o 
  -5 -11   1       47.20       58.19     85.48 o 
  -4 -11   1        0.09      -19.55     53.18 o 
  -3 -11   1      223.33      206.65     56.21 o 
  -2 -11   1      161.09      201.54     56.88 o 
  -1 -11   1      123.90       77.93     55.47 o 
   0 -11   1      447.92      437.41     55.82 o 
   1 -11   1        3.48       12.39     52.68 o 
   2 -11   1        0.12       19.28     53.10 o 
   3 -11   1      101.64       70.90     45.51 o 
   4 -11   1      487.13      483.99     59.93 o 
   5 -11   1        0.27       58.86     61.29 o 
   6 -11   1       16.54       27.69     62.86 o 
   7 -11   1       88.51      200.90     66.06 o 
   8 -11   1       16.00      -26.08     65.42 o 
   9 -11   1       49.89       38.00     67.22 o 
  10 -11   1       11.85       84.68     66.73 o 
  11 -11   1        0.25       50.89     78.88 o 
  -6 -10   1        0.83       30.55     80.98 o 
  -5 -10   1       42.75      105.34     83.68 o 
  -4 -10   1      709.74      657.11     55.25 o 
  -3 -10   1       78.01      125.74     53.19 o 
  -2 -10   1        7.04       20.92     51.67 o 
  -1 -10   1      378.10      362.26     52.09 o 
   0 -10   1        2.68        2.81     51.19 o 
   1 -10   1      181.26      258.25     50.30 o 
   2 -10   1      211.20      211.59     50.62 o 
   3 -10   1      698.87      778.31     46.55 o 
   4 -10   1      344.28      412.53     43.43 o 
   5 -10   1      405.40      370.09     60.33 o 
   6 -10   1       21.36       47.04     99.23 o 
   7 -10   1        1.90        4.87     62.65 o 
   8 -10   1      275.51      366.35     67.57 o 
   9 -10   1       11.36      104.49     66.69 o 
  10 -10   1       19.50       77.50     66.05 o 
  11 -10   1       22.75       97.90     65.94 o 
  -6  -9   1      279.95      177.97     77.49 o 
  -5  -9   1      205.11      155.09     79.79 o 
  -4  -9   1       15.40       14.18     48.80 o 
  -3  -9   1      240.88      216.42     50.80 o 
  -2  -9   1        5.37        2.16     47.74 o 
  -1  -9   1        0.18       27.71     49.45 o 
   0  -9   1      697.98      711.83     54.66 o 
   1  -9   1     1076.31     1108.45     52.72 o 
   2  -9   1      201.58      255.91     57.17 o 
   3  -9   1       61.02      160.27     43.12 o 
   4  -9   1      666.06      688.01     44.26 o 
   5  -9   1     1811.93     2094.26    360.96 o 
   6  -9   1       80.13       89.44     58.60 o 
   7  -9   1        1.21        6.95     60.26 o 
   8  -9   1        4.91       30.90     62.93 o 
   9  -9   1       28.53       15.92     63.41 o 
  10  -9   1       27.02       16.21     64.19 o 
  11  -9   1       24.63      690.32    492.81 o 
  -7  -8   1      180.14      203.36     98.65 o 
  -6  -8   1        1.54       -4.89     62.25 o 
  -5  -8   1       32.22       30.46     41.91 o 
  -4  -8   1      776.50      796.75     76.42 o 
  -3  -8   1      181.99      210.88     47.38 o 
  -2  -8   1        7.98       19.15     46.96 o 
  -1  -8   1      331.23      339.51     72.33 o 
   0  -8   1      163.93      149.63     45.31 o 
   1  -8   1      575.13      561.51     46.46 o 
   2  -8   1      879.54      941.78     70.20 o 
   3  -8   1      121.54       98.95     38.65 o 
   4  -8   1       45.30       66.33     38.17 o 
   5  -8   1       29.47       60.55     79.36 o 
   6  -8   1        5.34       40.96     59.63 o 
   7  -8   1        9.70       -8.72     57.94 o 
   8  -8   1       16.44       41.54     68.52 o 
   9  -8   1       65.62      105.22     62.25 o 
  10  -8   1      150.28      313.84     80.42 o 
  11  -8   1       37.43       45.21     61.71 o 
  -9  -7   1        8.84       52.33    101.07 o 
  -8  -7   1        4.21       43.63     51.47 o 
  -7  -7   1       37.86       28.45     48.61 o 
  -6  -7   1      168.16      191.99     48.27 o 
  -5  -7   1      262.32      210.72     29.53 o 
  -4  -7   1        0.02       14.35     27.26 o 
  -3  -7   1        7.03       49.82     43.71 o 
  -2  -7   1     2342.16     2349.23     48.97 o 
  -1  -7   1      219.59      320.02     41.61 o 
   0  -7   1     4643.62     4713.71     52.01 o 
   1  -7   1      260.50      233.53     38.28 o 
   2  -7   1      110.77       63.11     37.79 o 
   3  -7   1        3.49       24.21     33.07 o 
   4  -7   1      791.87      701.06     52.40 o 
   5  -7   1      123.07      139.02     52.77 o 
   6  -7   1      145.48      164.39     56.09 o 
   7  -7   1        8.76       32.74     58.92 o 
   8  -7   1       52.45       47.57     56.48 o 
   9  -7   1      239.26      375.97     61.39 o 
  10  -7   1       46.93       86.70     62.64 o 
  11  -7   1       22.86       72.01     60.11 o 
  12  -7   1       34.65       98.40    124.32 o 
 -10  -6   1       43.93       58.52     56.72 o 
  -9  -6   1      108.37      155.92     66.60 o 
  -8  -6   1       17.43       11.51     52.26 o 
  -7  -6   1      146.02      135.60     49.42 o 
  -6  -6   1       11.92       14.36     29.35 o 
  -5  -6   1       17.96       42.80     29.15 o 
  -4  -6   1      724.36      660.93     41.00 o 
  -3  -6   1        0.85       -4.80     23.94 o 
  -2  -6   1     1385.85     1324.21     33.01 o 
  -1  -6   1     4211.58     4202.81    128.66 o 
   0  -6   1     1367.17     1456.07     55.72 o 
   1  -6   1     1989.16     1924.11     39.54 o 
   2  -6   1     1947.29     1824.52     55.07 o 
   3  -6   1        1.10       32.54     29.69 o 
   4  -6   1     1789.85     1806.71     93.36 o 
   5  -6   1        5.96       46.85     47.56 o 
   6  -6   1       76.94       65.91     51.76 o 
   7  -6   1      153.88       97.21     59.15 o 
   8  -6   1      188.46      298.78     60.39 o 
   9  -6   1       25.35       53.13     60.29 o 
  10  -6   1       10.38       44.48     61.32 o 
  11  -6   1       72.54       24.33     62.39 o 
  12  -6   1       10.31        2.23    124.09 o 
 -10  -5   1        5.91       77.17     57.69 o 
  -9  -5   1       35.64       72.16     55.48 o 
  -8  -5   1      781.56      689.18     59.73 o 
  -7  -5   1      121.99      138.37     48.75 o 
  -6  -5   1      669.73      632.00     48.55 o 
  -5  -5   1      315.75      322.69     28.84 o 
  -4  -5   1        1.32       15.80     25.14 o 
  -3  -5   1      182.74      156.70     22.57 o 
  -2  -5   1       24.42       17.11     19.27 o 
  -1  -5   1       51.57       39.54     17.38 o 
   0  -5   1     1727.18     1721.18     35.31 o 
   1  -5   1      325.29      314.30     31.82 o 
   2  -5   1      303.74      196.60     30.43 o 
   3  -5   1     5190.93     4578.81    259.31 o 
   4  -5   1      708.99      666.45     83.55 o 
   5  -5   1     1168.16     1132.04     99.81 o 
   6  -5   1        3.58       25.18     31.37 o 
   7  -5   1      140.42      137.63     36.30 o 
   8  -5   1      153.90      185.75     39.49 o 
   9  -5   1      269.66      229.70     59.44 o 
  10  -5   1        0.20      -44.72     59.65 o 
  11  -5   1        1.59      -38.36    119.50 o 
  12  -5   1        9.97       26.06    125.55 o 
 -11  -4   1        1.54      -18.08     59.08 o 
 -10  -4   1       96.23      133.17     60.06 o 
  -9  -4   1       75.26       73.36     56.31 o 
  -8  -4   1      378.60      343.55     86.51 o 
  -7  -4   1      628.97      645.87     62.69 o 
  -6  -4   1        7.19       16.26     28.95 o 
  -5  -4   1       17.34       39.12     26.10 o 
  -4  -4   1      590.52      628.45     25.12 o 
  -3  -4   1     2180.95     2415.59     58.10 o 
  -2  -4   1     1662.72     1585.63     54.76 o 
  -1  -4   1        6.65       -2.60     16.45 o 
   0  -4   1     2133.01     1844.22     32.66 o 
   1  -4   1      208.73      235.99     29.21 o 
   2  -4   1     3466.82     3355.26     30.57 o 
   3  -4   1      675.40      628.64     67.72 o 
   4  -4   1     2233.22     2083.46     42.38 o 
   5  -4   1      273.52      238.21     27.43 o 
   6  -4   1       16.68       73.42     31.15 o 
   7  -4   1      764.17      867.07     47.61 o 
   8  -4   1      470.64      459.09     41.51 o 
   9  -4   1      124.06      180.84     40.93 o 
  10  -4   1        5.30        7.99     51.94 o 
  11  -4   1       30.55       28.33    119.45 o 
  12  -4   1        0.21       24.28    124.99 o 
 -11  -3   1       70.30       86.44     62.62 o 
 -10  -3   1        6.95        9.50     59.99 o 
  -9  -3   1      112.48      105.23     58.31 o 
  -8  -3   1       92.48      100.87     53.44 o 
  -7  -3   1       27.92       45.20     64.88 o 
  -6  -3   1      609.04      534.44     28.08 o 
  -5  -3   1      133.01      107.48     24.56 o 
  -4  -3   1      146.28      137.26     22.32 o 
  -3  -3   1     1043.25     1225.88     29.18 o 
  -2  -3   1     5275.40     5132.01     86.35 o 
  -1  -3   1     5306.10     4556.04     93.95 o 
   0  -3   1     3436.16     3425.68    110.22 o 
   1  -3   1        3.19        0.00     26.56 o 
   2  -3   1      383.35      471.64     34.79 o 
   3  -3   1      384.74      335.23     28.42 o 
   4  -3   1      142.34      120.41     23.59 o 
   5  -3   1     1232.73     1083.23     50.07 o 
   6  -3   1       42.62       53.75     31.02 o 
   7  -3   1       16.41       42.30     36.28 o 
   8  -3   1      112.33      120.66     40.42 o 
   9  -3   1      417.57      399.27     42.63 o 
  10  -3   1       23.79       42.40     42.94 o 
  11  -3   1       14.40       97.40     60.89 o 
  12  -3   1       16.70      216.89    126.77 o 
 -11  -2   1       46.45       12.37     63.85 o 
 -10  -2   1      108.17      130.63     62.45 o 
  -9  -2   1       34.76       -1.78     58.27 o 
  -8  -2   1        9.93       46.66     53.00 o 
  -7  -2   1      295.37      292.05     52.24 o 
  -6  -2   1      501.90      447.47     34.16 o 
  -5  -2   1      278.28      205.66     21.86 o 
  -4  -2   1     1365.43     1230.52     26.10 o 
  -3  -2   1     2570.95     2492.91     23.01 o 
  -2  -2   1       42.91       25.66     16.75 o 
  -1  -2   1     8578.33     8424.15     82.17 o 
   0  -2   1      284.16      135.01     18.95 o 
   1  -2   1     8132.12     7849.04     93.61 o 
   2  -2   1       84.08       27.42     18.53 o 
   3  -2   1       76.11       79.03     22.20 o 
   4  -2   1      675.67      518.46     69.33 o 
   5  -2   1       15.50       42.72     33.70 o 
   6  -2   1      451.53      414.56     67.82 o 
   7  -2   1      912.59      778.15    108.97 o 
   8  -2   1      248.69      179.36     52.02 o 
   9  -2   1       31.79       27.10     54.19 o 
  10  -2   1      204.25      221.09     61.55 o 
  11  -2   1       25.91       29.19     61.77 o 
  12  -2   1        2.93       61.25     63.42 o 
 -12  -1   1       90.89      120.88    118.21 o 
 -11  -1   1       15.78       11.70     63.25 o 
 -10  -1   1      112.68       71.51     62.12 o 
  -9  -1   1        1.07       -0.25     57.95 o 
  -8  -1   1      619.52      786.39     80.99 o 
  -7  -1   1       57.52       77.34     51.87 o 
  -6  -1   1       64.78       39.58     27.32 o 
  -5  -1   1        4.61       12.70     24.59 o 
  -4  -1   1     3034.60     3141.73     52.88 o 
  -3  -1   1     1673.71     1478.58     24.99 o 
  -2  -1   1    10993.54    10613.11     49.59 o 
  -1  -1   1     1169.19     1488.37     40.42 o 
   1  -1   1     2061.27     2425.19     33.84 o 
   2  -1   1     2427.44     2418.15    125.72 o 
   3  -1   1     1399.50     1065.97     68.12 o 
   4  -1   1       29.97        8.47     31.65 o 
   5  -1   1       79.37       65.37     34.65 o 
   6  -1   1     1584.53     1421.92    167.73 o 
   7  -1   1      196.41      223.12     48.29 o 
   8  -1   1      130.44      150.03     97.51 o 
   9  -1   1      250.41      208.55     56.15 o 
  10  -1   1        2.61      -13.00     59.88 o 
  11  -1   1       31.06       92.67     64.80 o 
  12  -1   1       26.45       19.41     63.73 o 
 -12   0   1       18.62       87.28    121.94 o 
 -11   0   1       63.04       28.81    118.96 o 
 -10   0   1       25.95       79.99     61.03 o 
  -9   0   1        0.39      -34.25     55.34 o 
  -8   0   1      548.22      553.04     57.22 o 
  -7   0   1       18.05        5.34     52.18 o 
  -6   0   1        4.64       13.83     23.55 o 
  -5   0   1     1700.54     1748.67     42.42 o 
  -4   0   1     1971.09     1938.97     95.22 o 
  -3   0   1     1938.09     1846.50     45.42 o 
  -2   0   1     6786.66     5510.67     28.59 o 
   2   0   1       90.67       94.50     26.15 o 
   3   0   1       75.92       70.06     29.21 o 
   4   0   1     1133.45      964.43     19.02 o 
   5   0   1      378.03      396.84     18.84 o 
   6   0   1      416.75      442.79    113.17 o 
   7   0   1      170.96      176.49     49.07 o 
   8   0   1      175.35      160.30     50.65 o 
   9   0   1       23.93       16.16     55.89 o 
  10   0   1       90.18       81.92     61.69 o 
  11   0   1      102.08       60.60     62.51 o 
  12   0   1       31.52       54.96    113.94 o 
 -12   1   1       49.86       66.88    122.98 o 
 -11   1   1       70.03      141.27    119.61 o 
 -10   1   1       54.07       25.07     59.95 o 
  -9   1   1      148.57      199.65     56.22 o 
  -8   1   1        2.80       59.16     54.61 o 
  -7   1   1        6.69        4.65     50.48 o 
  -6   1   1        4.70       19.97     21.62 o 
  -5   1   1      578.38      592.10     52.39 o 
  -4   1   1      144.63      117.01     21.23 o 
  -3   1   1     3515.61     3362.44     29.46 o 
  -2   1   1     1157.51     1277.89     51.33 o 
   1   1   1      737.02     1033.88     52.90 o 
   2   1   1      598.15      660.40     22.61 o 
   3   1   1      182.33      245.56     17.89 o 
   4   1   1        1.15       -6.16     20.83 o 
   5   1   1     1170.61     1041.38     40.40 o 
   6   1   1      498.25      450.45     46.84 o 
   7   1   1        5.87       -0.97     50.71 o 
   8   1   1       63.45       78.38     51.06 o 
   9   1   1      246.20      188.57     57.80 o 
  10   1   1       14.91        4.57     60.35 o 
  11   1   1      145.10      148.07     62.80 o 
  12   1   1        0.46       -2.05    111.98 o 
 -12   2   1        4.25       73.04    123.71 o 
 -11   2   1       66.49       95.08    120.54 o 
 -10   2   1      164.94      271.13    118.98 o 
  -9   2   1       11.26       20.44     53.73 o 
  -8   2   1       50.85       78.18     36.98 o 
  -7   2   1       48.36       51.19     34.06 o 
  -6   2   1        8.29       86.29     18.88 o 
  -5   2   1      868.56      814.77     29.93 o 
  -4   2   1      102.51      103.53     20.65 o 
  -3   2   1       10.78       33.18     21.31 o 
  -2   2   1     7555.89     8258.75    190.27 o 
  -1   2   1    18585.44    19969.65     38.79 o 
   0   2   1      354.53      441.89     19.63 o 
   1   2   1      157.09      138.02     16.77 o 
   2   2   1        2.22       -5.49     18.44 o 
   3   2   1      886.23      870.55     21.01 o 
   4   2   1      525.12      572.56     28.55 o 
   5   2   1     2524.02     2660.67     35.32 o 
   6   2   1      720.05      776.63     49.85 o 
   7   2   1      242.95      266.90     51.39 o 
   8   2   1       53.74       71.20     51.08 o 
   9   2   1       18.24       -3.82     55.96 o 
  10   2   1       81.46       80.13     61.17 o 
  11   2   1        4.10       65.16     98.43 o 
 -12   3   1       52.35       13.00    124.01 o 
 -11   3   1        2.27       61.69    122.92 o 
 -10   3   1       18.41      109.06    116.56 o 
  -9   3   1      188.63      199.26    107.85 o 
  -8   3   1       92.17       60.94     49.07 o 
  -7   3   1      399.70      399.23     46.46 o 
  -6   3   1     2580.52     2505.87    182.41 o 
  -5   3   1       19.62        6.60     22.55 o 
  -4   3   1      570.83      500.20     51.05 o 
  -3   3   1      849.63      713.06     32.66 o 
  -2   3   1     4480.94     4827.63     44.85 o 
  -1   3   1       75.59       36.94     18.98 o 
   0   3   1      282.97      265.53     17.99 o 
   1   3   1        0.50        6.10     17.54 o 
   2   3   1      343.22      321.67     20.79 o 
   3   3   1      521.66      455.16     22.59 o 
   4   3   1      932.53     1021.71     25.09 o 
   5   3   1     1027.52     1056.05     27.73 o 
   6   3   1     1094.97     1109.15     39.56 o 
   7   3   1       90.12       42.49     47.82 o 
   8   3   1      373.75      285.51     52.95 o 
   9   3   1       83.76       52.21     55.75 o 
  10   3   1        3.14       47.14     70.79 o 
  11   3   1        0.78       36.76     61.73 o 
 -12   4   1        5.87      116.02    127.36 o 
 -11   4   1       58.49      227.55    123.23 o 
 -10   4   1        0.40       61.41    115.06 o 
  -9   4   1      202.74      180.05     50.70 o 
  -8   4   1      102.88       72.74     51.63 o 
  -7   4   1     1169.75     1272.98    111.86 o 
  -6   4   1       32.47       17.66     41.43 o 
  -5   4   1      794.62      633.74     28.76 o 
  -4   4   1      235.33      271.95     35.40 o 
  -3   4   1     3860.58     4152.33     87.03 o 
  -2   4   1     2927.08     2831.98     83.28 o 
  -1   4   1      309.31      275.95     17.44 o 
   0   4   1       65.09       32.43     17.56 o 
   1   4   1      935.76      942.03     23.74 o 
   2   4   1      189.49      209.35     20.71 o 
   3   4   1        1.60       -6.25     22.66 o 
   4   4   1     3169.77     3185.16     62.73 o 
   5   4   1       32.91       47.96     27.23 o 
   6   4   1      823.56      812.31     39.99 o 
   7   4   1      654.19      673.94     41.89 o 
   8   4   1      140.76      102.33     52.08 o 
   9   4   1      189.27      143.14     55.87 o 
  10   4   1       61.32       62.84     57.91 o 
 -12   5   1       34.83      220.60    126.35 o 
 -11   5   1        0.16      -28.03    120.26 o 
 -10   5   1       31.33      -30.95    115.58 o 
  -9   5   1        0.82       -8.91     50.31 o 
  -8   5   1       68.72      122.38     51.92 o 
  -7   5   1      389.16      334.92     48.96 o 
  -6   5   1      198.12      267.16    126.89 o 
  -5   5   1        4.11        6.73     46.24 o 
  -4   5   1     5677.60     5336.78    483.85 o 
  -3   5   1     8315.92     7866.23    423.43 o 
  -2   5   1      101.74       68.76     17.73 o 
  -1   5   1      386.98      337.24     29.90 o 
   0   5   1     3538.38     3412.45    109.72 o 
   1   5   1      507.14      548.40     22.34 o 
   2   5   1      257.22      235.68     22.14 o 
   3   5   1     1048.81     1104.46     57.51 o 
   4   5   1       27.43       47.81     27.58 o 
   5   5   1     1109.58     1147.49     43.81 o 
   6   5   1       64.67       26.69     36.13 o 
   7   5   1        0.29       18.45     37.16 o 
   8   5   1      237.85      206.50     51.54 o 
   9   5   1      322.76      353.38     56.05 o 
  10   5   1        6.93       71.21     71.61 o 
 -12   6   1        0.12       51.30    119.61 o 
 -11   6   1       80.24        9.61    120.82 o 
 -10   6   1        0.33        4.69    115.38 o 
  -9   6   1       79.97       57.44     51.38 o 
  -8   6   1      191.69      261.91     52.13 o 
  -7   6   1      130.73      184.71     50.86 o 
  -6   6   1       68.11       84.81     48.28 o 
  -5   6   1      133.13      153.91     44.66 o 
  -4   6   1     3634.14     3744.31    418.95 o 
  -3   6   1      903.90      912.06     48.02 o 
  -2   6   1     3389.88     3122.00     66.73 o 
  -1   6   1      357.80      258.27     18.38 o 
   0   6   1     3394.30     3338.47     94.51 o 
   1   6   1      798.44      773.37     24.26 o 
   2   6   1      138.45      100.71     25.35 o 
   3   6   1        1.44       -0.51     26.32 o 
   4   6   1      715.27      766.62     64.76 o 
   5   6   1       29.01       20.19     30.50 o 
   6   6   1       32.31       30.27     31.09 o 
   7   6   1        4.11       17.57     38.20 o 
   8   6   1      390.87      259.56     60.97 o 
   9   6   1       96.98       17.74     64.78 o 
 -12   7   1       32.63      -70.86    121.84 o 
 -11   7   1       10.71      -30.68    118.63 o 
 -10   7   1       28.74       50.19     54.65 o 
  -9   7   1       33.47       71.53     53.86 o 
  -8   7   1        2.07        6.93     51.99 o 
  -7   7   1      721.22      623.72    130.61 o 
  -6   7   1       41.62       37.59     51.45 o 
  -5   7   1      821.89      789.90    181.59 o 
  -4   7   1      595.29      651.74     49.28 o 
  -3   7   1      507.85      545.45     42.77 o 
  -2   7   1      443.99      476.56     40.08 o 
  -1   7   1      799.95      604.74     70.23 o 
   0   7   1        7.75       10.41     19.98 o 
   1   7   1      556.21      538.52     34.93 o 
   2   7   1      304.42      364.67     41.85 o 
   3   7   1      277.48      264.26     33.43 o 
   4   7   1        5.29        4.88     29.49 o 
   5   7   1      992.19      988.87     50.12 o 
   6   7   1       54.25       63.41     35.02 o 
   7   7   1        0.58       13.49     55.63 o 
   8   7   1       93.49      142.82     58.81 o 
   9   7   1       10.70       56.22     63.24 o 
 -12   8   1        0.06       27.87    119.72 o 
 -11   8   1        2.90       -4.89    119.00 o 
 -10   8   1       16.39       55.57     57.29 o 
  -9   8   1        1.85       60.16     57.05 o 
  -8   8   1       88.90       80.58     56.27 o 
  -7   8   1      183.86      220.70     66.82 o 
  -6   8   1      815.12      710.08    174.91 o 
  -5   8   1     2021.32     2254.67    399.10 o 
  -4   8   1       94.01      152.25     49.03 o 
  -3   8   1      284.94      260.12     46.99 o 
  -2   8   1      307.14      327.40     45.77 o 
  -1   8   1       46.86       83.46     46.84 o 
   0   8   1      142.85      154.09     49.24 o 
   1   8   1      288.87      234.08     49.81 o 
   2   8   1     1002.07     1097.89     53.60 o 
   3   8   1      952.00      988.87     51.69 o 
   4   8   1      384.04      471.84     87.16 o 
   5   8   1       15.01       44.30     49.92 o 
   6   8   1       80.49       85.28     48.43 o 
 -11   9   1        1.67       34.60    115.69 o 
 -10   9   1       29.06       50.01     58.63 o 
  -9   9   1       60.15      132.05    138.31 o 
  -8   9   1        7.25       27.09     59.36 o 
  -7   9   1      415.71      371.25     57.65 o 
  -6   9   1     1206.98     1512.75    224.21 o 
  -5   9   1      127.31      179.73     55.08 o 
  -4   9   1      247.60      249.16     55.16 o 
  -3   9   1       47.85       89.77     52.06 o 
  -2   9   1        4.71      -37.28     50.43 o 
  -1   9   1      171.24      123.87     52.07 o 
   0   9   1      403.74      512.04     77.82 o 
   1   9   1      165.05      130.72     52.08 o 
   2   9   1      684.74      716.76     63.68 o 
   3   9   1       76.17       69.69     50.38 o 
   4   9   1        9.02       26.41     53.15 o 
   5   9   1     1107.44     1031.12     57.74 o 
   6   9   1      312.95      315.40     72.57 o 
 -11  10   1       11.54       86.57    116.16 o 
 -10  10   1       64.71       60.39     61.07 o 
  -9  10   1       11.35       32.48     62.28 o 
  -8  10   1        0.73       12.42     61.24 o 
  -7  10   1       77.42      121.98     59.95 o 
  -6  10   1      300.30      268.62     56.69 o 
  -5  10   1        3.65       14.99     54.01 o 
  -4  10   1      645.52      713.03     57.05 o 
  -3  10   1      737.75      624.93     55.04 o 
  -2  10   1       14.54       42.78     68.78 o 
  -1  10   1      160.76      225.60     53.34 o 
   0  10   1       73.95       46.69     52.98 o 
   1  10   1      893.22      915.24     82.63 o 
   2  10   1       18.45       88.58     53.91 o 
   3  10   1      227.82      238.12     56.54 o 
   4  10   1      409.67      342.32     56.99 o 
   5  10   1      285.52      321.89     56.99 o 
 -11  11   1        4.40       19.57    116.69 o 
 -10  11   1       14.54       71.90     63.68 o 
  -9  11   1        9.80       54.62     63.11 o 
  -8  11   1       82.76      128.30     62.13 o 
  -7  11   1      826.65      797.91    154.72 o 
  -6  11   1      114.56      146.55     59.83 o 
  -5  11   1       10.48       27.73     55.87 o 
  -4  11   1      279.68      242.35     58.06 o 
  -3  11   1      119.69      132.35     72.94 o 
  -2  11   1       51.75      104.31     73.21 o 
  -1  11   1       29.42       78.41     55.82 o 
   0  11   1      269.61      230.31     56.80 o 
   1  11   1      133.23      209.61     59.32 o 
   2  11   1      240.37      199.64     59.00 o 
   3  11   1       20.19       48.12     57.48 o 
   4  11   1        7.90       36.20     57.06 o 
   5  11   1      131.41      161.97     57.30 o 
 -10  12   1        2.93       57.42     75.60 o 
  -9  12   1        0.10       31.61     62.97 o 
  -8  12   1      112.81       70.28     62.89 o 
  -7  12   1       87.33      114.44     62.34 o 
  -6  12   1       28.37       33.98     60.61 o 
  -5  12   1      181.89      143.88     79.52 o 
  -4  12   1       17.31       16.04     78.75 o 
  -3  12   1       71.88      127.16     78.34 o 
  -2  12   1      294.24      312.70     80.98 o 
  -1  12   1      116.01      124.93     58.54 o 
   0  12   1       21.10       30.08     58.16 o 
   1  12   1      165.98      121.20     60.81 o 
   2  12   1       14.97        3.51     59.85 o 
   3  12   1       62.52       71.50     78.41 o 
   4  12   1      223.49      244.93     59.99 o 
   5  12   1       79.65       39.08     83.15 o 
 -10  13   1       20.18      141.37    112.87 o 
  -9  13   1       13.28       25.46     77.98 o 
  -8  13   1       17.56        7.28     77.90 o 
  -7  13   1        0.41      -49.33     78.79 o 
  -6  13   1       63.60       35.87     79.50 o 
  -5  13   1       72.48       10.12     82.63 o 
  -4  13   1      125.10      181.45     83.64 o 
  -3  13   1        1.12       -0.66     79.81 o 
  -2  13   1        0.43       25.45     80.13 o 
  -1  13   1      451.39      343.32     82.50 o 
   0  13   1       89.70       35.79     80.96 o 
   1  13   1      140.08      123.52     61.08 o 
   2  13   1       72.58       95.18     59.98 o 
   3  13   1       14.81        2.20     58.24 o 
  -7  14   1        8.98       40.61     82.74 o 
  -6  14   1       48.30       34.06     81.73 o 
  -5  14   1       32.95       21.80     83.14 o 
  -4  14   1        3.59      -41.27     81.80 o 
  -3  14   1       53.61       20.63     84.17 o 
  -2  14   1       25.64       63.38     82.06 o 
  -1  14   1        5.99       88.28     83.23 o 
   0  14   1      315.81      235.55     83.79 o 
   1  14   1      138.75      162.85     83.81 o 
   1 -15   2       92.55      117.62     77.56 o 
   2 -15   2       61.08       76.86     60.04 o 
   3 -15   2        4.12       87.32     80.65 o 
  -2 -14   2      124.92      146.28     74.49 o 
  -1 -14   2       75.90      120.54     59.55 o 
   0 -14   2       70.30      137.11     60.74 o 
   1 -14   2      158.74      160.90     61.42 o 
   2 -14   2        4.89        1.85     58.90 o 
   3 -14   2       34.35       25.60     62.12 o 
   4 -14   2      146.73      154.81     65.37 o 
   5 -14   2        0.19       55.06     66.78 o 
   6 -14   2        0.32       10.53     66.25 o 
   7 -14   2       22.28       10.17     67.82 o 
   8 -14   2        3.51      107.19    115.41 o 
  -3 -13   2       30.63       -2.05     91.56 o 
  -2 -13   2        0.58      -22.70     57.42 o 
  -1 -13   2       36.30       56.94     57.65 o 
   0 -13   2       29.33       88.12     65.74 o 
   1 -13   2       34.18       55.76     58.95 o 
   2 -13   2      366.92      277.53     59.92 o 
   3 -13   2        5.32       39.50     49.54 o 
   4 -13   2        1.80       30.72     49.00 o 
   5 -13   2       39.79       47.58     66.14 o 
   6 -13   2       59.49      147.00    110.50 o 
   7 -13   2       20.49       94.34     68.62 o 
   8 -13   2        7.36       64.43     82.50 o 
   9 -13   2        1.03       26.86    121.92 o 
  -5 -12   2       49.69       32.56     87.01 o 
  -4 -12   2       20.56        5.27     91.31 o 
  -3 -12   2      121.16      123.60     76.22 o 
  -2 -12   2       45.73       76.12     55.76 o 
  -1 -12   2        0.26        5.26     56.21 o 
   0 -12   2      100.81       53.28     55.81 o 
   1 -12   2      131.67      104.82     56.38 o 
   2 -12   2       41.86       37.73     55.83 o 
   3 -12   2      348.26      399.77     49.64 o 
   4 -12   2      119.38      106.65     48.59 o 
   5 -12   2       36.03      112.44     66.04 o 
   6 -12   2       89.45      183.94     66.51 o 
   7 -12   2       12.71       65.94     67.69 o 
   8 -12   2        5.84       81.75     69.27 o 
   9 -12   2       14.85      -19.36     70.75 o 
  -6 -11   2       38.42       46.56     85.27 o 
  -5 -11   2       89.32       51.60     87.73 o 
  -4 -11   2      343.51      322.39     89.05 o 
  -3 -11   2       52.45       48.82     54.32 o 
  -2 -11   2       87.53       97.57     53.67 o 
  -1 -11   2      305.37      362.02     54.34 o 
   0 -11   2      361.42      339.61     54.92 o 
   1 -11   2      227.71      144.52     53.47 o 
   2 -11   2      639.30      684.82     60.78 o 
   3 -11   2      392.38      370.18     47.52 o 
   4 -11   2      345.36      417.85     46.79 o 
   5 -11   2      386.68      421.58     65.28 o 
   6 -11   2        1.95       -3.93     65.16 o 
   7 -11   2       33.39      104.86     67.65 o 
   8 -11   2       68.54       21.91     68.04 o 
   9 -11   2        1.87      -43.14     68.37 o 
  10 -11   2        0.21      -69.29     69.29 o 
  -6 -10   2      244.90      253.79     81.37 o 
  -5 -10   2       99.63      122.24     84.30 o 
  -4 -10   2      165.68      179.93     84.31 o 
  -3 -10   2       10.13       35.35     50.34 o 
  -2 -10   2      114.15      135.30     49.93 o 
  -1 -10   2        5.52      -47.22     49.64 o 
   0 -10   2     1039.99     1072.98     52.66 o 
   1 -10   2        3.85       49.72     49.76 o 
   2 -10   2      295.85      277.27     78.54 o 
   3 -10   2      214.17      246.59     43.74 o 
   4 -10   2      160.63       99.43     43.16 o 
   5 -10   2      763.44      805.29    112.41 o 
   6 -10   2        2.06        6.58     61.97 o 
   7 -10   2      272.30      271.87     67.64 o 
   8 -10   2        5.01       54.43     68.13 o 
   9 -10   2      126.47      208.97     69.36 o 
  10 -10   2       14.92       13.65     66.77 o 
  11 -10   2       22.44      109.73     67.19 o 
  -7  -9   2      164.93      168.04    103.74 o 
  -6  -9   2       74.87       83.10     61.69 o 
  -5  -9   2      287.05      311.40     80.34 o 
  -4  -9   2      239.99      215.31     48.01 o 
  -3  -9   2        3.35       15.25     46.65 o 
  -2  -9   2       18.69       18.96     46.68 o 
  -1  -9   2      882.56      921.32     52.10 o 
   0  -9   2      202.53      226.99     49.59 o 
   1  -9   2      307.69      330.66     48.57 o 
   2  -9   2       34.27       48.40     47.90 o 
   3  -9   2        1.63       28.83     41.62 o 
   4  -9   2       12.32        0.62     43.46 o 
   5  -9   2        8.99        4.77     63.77 o 
   6  -9   2       69.26       87.83     59.32 o 
   7  -9   2      153.07      248.47     63.69 o 
   8  -9   2      190.16      175.64     66.71 o 
   9  -9   2        1.79      -59.38    106.75 o 
  10  -9   2       45.75       77.51     65.25 o 
  11  -9   2        7.13       85.21     66.09 o 
  12  -9   2        3.44       91.44     74.16 o 
  -8  -8   2       24.53      116.14    104.64 o 
  -7  -8   2       15.38      -13.84     89.36 o 
  -6  -8   2      848.59      792.61     62.98 o 
  -5  -8   2      198.63      160.94     59.17 o 
  -4  -8   2      251.38      161.95     55.56 o 
  -3  -8   2      312.44      316.95     45.83 o 
  -2  -8   2     2455.86     2552.61     53.15 o 
  -1  -8   2      566.91      540.68     47.07 o 
   0  -8   2      615.07      620.98     76.91 o 
   1  -8   2     1882.39     1988.91     49.56 o 
   2  -8   2      120.29      109.19     43.87 o 
   3  -8   2      624.56      730.84     40.84 o 
   4  -8   2       98.23       82.01     38.66 o 
   5  -8   2        4.82       28.59     58.94 o 
   6  -8   2       22.90       19.10     60.32 o 
   7  -8   2       91.51      116.52     59.97 o 
   8  -8   2       43.61       72.76     61.97 o 
   9  -8   2      122.44      232.19     77.55 o 
  10  -8   2       26.74       63.62     64.25 o 
  11  -8   2       10.47      113.54     64.77 o 
  -9  -7   2       22.66       -3.46    104.95 o 
  -8  -7   2        2.52       87.30    104.33 o 
  -7  -7   2      176.34      133.33     57.64 o 
  -6  -7   2       23.59       26.81     55.40 o 
  -5  -7   2       21.85       22.81     53.50 o 
  -4  -7   2      342.12      421.14     56.74 o 
  -3  -7   2      246.70      249.66     43.49 o 
  -2  -7   2      726.34      810.64     43.29 o 
  -1  -7   2     2902.30     3165.48     48.32 o 
   0  -7   2     1141.64     1203.26     41.86 o 
   1  -7   2      122.58       98.99     38.32 o 
   2  -7   2      890.34      811.19     39.52 o 
   3  -7   2      177.09      175.23     34.04 o 
   4  -7   2      242.83      291.05     34.75 o 
   5  -7   2      574.58      638.86     81.33 o 
   6  -7   2      269.61      246.64     59.55 o 
   7  -7   2      121.87      230.47     60.48 o 
   8  -7   2        1.76      -13.80     88.71 o 
   9  -7   2       58.86       41.16     64.81 o 
  10  -7   2      164.28      193.98     65.67 o 
  11  -7   2       54.75       56.62     64.40 o 
 -10  -6   2        3.27       43.75    107.09 o 
  -9  -6   2      110.07       48.42     53.78 o 
  -8  -6   2      526.64      474.02     78.71 o 
  -7  -6   2      467.86      375.95     40.57 o 
  -6  -6   2       12.61       31.16     36.38 o 
  -5  -6   2        1.49        3.70     28.89 o 
  -4  -6   2        0.14       -1.27     27.01 o 
  -3  -6   2      764.18      747.14     44.05 o 
  -2  -6   2      133.39      158.67     21.33 o 
  -1  -6   2      740.80      699.62     60.59 o 
   0  -6   2      533.41      574.05     35.70 o 
   1  -6   2     1983.23     1971.79     39.17 o 
   2  -6   2      350.73      324.43     33.59 o 
   3  -6   2     1113.24     1036.86     72.18 o 
   4  -6   2       38.86       42.10     29.60 o 
   5  -6   2      631.10      713.78    100.55 o 
   6  -6   2      192.49      220.65     30.51 o 
   7  -6   2       88.25      118.99     35.58 o 
   8  -6   2        3.72       15.93     36.84 o 
   9  -6   2      244.91      240.25     44.25 o 
  10  -6   2        6.37      -15.50     65.79 o 
  11  -6   2       17.37       63.94     64.53 o 
  12  -6   2        4.88      -35.98    122.41 o 
 -10  -5   2       21.67       96.36    108.05 o 
  -9  -5   2       26.47       40.64     54.78 o 
  -8  -5   2      866.41      723.82    123.21 o 
  -7  -5   2      791.00      627.75     49.06 o 
  -6  -5   2       56.77       59.64     36.49 o 
  -5  -5   2       89.85       80.82     28.34 o 
  -4  -5   2      906.87      927.20     34.47 o 
  -3  -5   2        3.47       10.05     21.95 o 
  -2  -5   2     2462.33     2636.02     60.15 o 
  -1  -5   2     2896.35     2771.06    105.67 o 
   0  -5   2      456.95      527.20     32.60 o 
   1  -5   2     3855.93     3927.89    102.17 o 
   2  -5   2      125.48       88.96     29.34 o 
   3  -5   2       58.44      122.74     15.11 o 
   4  -5   2     3348.26     3077.44    157.73 o 
   5  -5   2      328.05      281.34     27.59 o 
   6  -5   2       26.73        9.45     32.18 o 
   7  -5   2      114.01       91.23     36.92 o 
   8  -5   2      533.81      403.75     43.26 o 
   9  -5   2       76.30       37.87     40.83 o 
  10  -5   2       61.93       77.57     43.42 o 
  11  -5   2       43.31       83.05     45.09 o 
  12  -5   2        0.01       44.98    124.39 o 
 -11  -4   2        2.35       36.61    109.95 o 
 -10  -4   2       10.05       -5.77    108.08 o 
  -9  -4   2      111.88       95.13     56.85 o 
  -8  -4   2      292.04      280.82     66.82 o 
  -7  -4   2       25.91       45.61     35.51 o 
  -6  -4   2      126.58      152.26     36.51 o 
  -5  -4   2      617.62      640.32     36.09 o 
  -4  -4   2        4.44        7.38     23.24 o 
  -3  -4   2     4228.20     4019.46     33.56 o 
  -2  -4   2      364.74      385.04     19.37 o 
  -1  -4   2       85.91       68.29     27.54 o 
   0  -4   2        4.22       40.63     28.61 o 
   1  -4   2      137.82      252.37     28.91 o 
   2  -4   2       41.62       51.22     24.52 o 
   3  -4   2     1042.80     1012.72     21.13 o 
   4  -4   2      180.88      165.98     22.67 o 
   5  -4   2      525.09      524.77     27.79 o 
   6  -4   2      512.43      486.29     41.28 o 
   7  -4   2      165.47      146.34     36.42 o 
   8  -4   2      525.34      519.63     44.70 o 
   9  -4   2      295.08      270.93     42.55 o 
  10  -4   2       20.77       -5.85     43.75 o 
  11  -4   2      208.32      136.45     45.31 o 
  12  -4   2        0.20       60.00     58.68 o 
 -11  -3   2        2.33      -68.58    113.63 o 
 -10  -3   2       61.48       70.20    112.49 o 
  -9  -3   2        8.78       13.14     57.76 o 
  -8  -3   2      127.35       84.45     71.20 o 
  -7  -3   2      277.14      337.42     56.93 o 
  -6  -3   2        0.69        2.62     25.78 o 
  -5  -3   2      830.09      855.49     32.12 o 
  -4  -3   2       25.04       -0.44     21.55 o 
  -3  -3   2       48.92       42.18     19.13 o 
  -2  -3   2       79.95      154.68     17.67 o 
  -1  -3   2      126.27      137.54     22.88 o 
   0  -3   2       79.12        5.75     25.87 o 
   1  -3   2      211.97      270.75     27.04 o 
   2  -3   2     2560.96     2687.81     22.71 o 
   3  -3   2      587.60      524.96     32.23 o 
   4  -3   2      171.82      126.35     24.42 o 
   5  -3   2        1.65       -5.63     27.05 o 
   6  -3   2       49.06       91.35     31.88 o 
   7  -3   2     1125.55     1248.83    178.14 o 
   8  -3   2      161.43      145.89     39.56 o 
   9  -3   2      126.87      124.10     41.60 o 
  10  -3   2        7.19      -18.81     43.50 o 
  11  -3   2        7.54      -17.57     59.46 o 
  12  -3   2        0.93       85.75     63.15 o 
 -11  -2   2        1.48       76.77    116.70 o 
 -10  -2   2       52.25      124.36    114.43 o 
  -9  -2   2      528.27      531.01    177.99 o 
  -8  -2   2       20.79       -1.68     52.55 o 
  -7  -2   2        1.77        7.31     52.00 o 
  -6  -2   2      218.86      272.62     33.12 o 
  -5  -2   2       90.61       38.67     20.91 o 
  -4  -2   2     2832.76     3064.53     25.77 o 
  -3  -2   2     5151.19     5384.25     66.04 o 
  -2  -2   2    26660.85    26861.87     55.08 o 
  -1  -2   2      272.86      165.51     19.41 o 
   0  -2   2     1954.29     2142.27     56.63 o 
   1  -2   2       31.78        7.57     21.52 o 
   2  -2   2     5667.72     5131.23     27.83 o 
   3  -2   2      190.63      196.83     26.94 o 
   4  -2   2      208.53      190.51     30.98 o 
   5  -2   2      109.55      154.69     60.57 o 
   6  -2   2      919.12      804.88     67.44 o 
   7  -2   2        4.20       14.41     44.97 o 
   8  -2   2      282.69      237.94     49.61 o 
   9  -2   2      709.37      602.98    132.16 o 
  10  -2   2        1.81       11.75     59.35 o 
  11  -2   2      106.32       69.80     60.85 o 
  12  -2   2       18.82       12.13     70.85 o 
 -12  -1   2        0.19       36.24    120.20 o 
 -11  -1   2       26.89       22.24    119.45 o 
 -10  -1   2      192.67      207.59    117.28 o 
  -9  -1   2       96.67       68.68     56.81 o 
  -8  -1   2       37.44       87.66     53.28 o 
  -7  -1   2      129.90      152.62     52.38 o 
  -6  -1   2      316.19      284.73     29.71 o 
  -5  -1   2      400.75      430.52     27.63 o 
  -4  -1   2     6975.56     6105.71     92.68 o 
  -3  -1   2       77.24       72.84     16.40 o 
  -2  -1   2    30990.96    34759.90     64.97 o 
  -1  -1   2     3702.48     3698.36     32.01 o 
   0  -1   2     1041.78      820.16     25.39 o 
   1  -1   2     2203.95     1868.92     91.91 o 
   2  -1   2      875.54      839.05     33.18 o 
   3  -1   2      209.94      167.99     37.80 o 
   4  -1   2      653.07      747.57     34.90 o 
   5  -1   2      220.97      193.84     36.18 o 
   6  -1   2        0.27       28.51     42.77 o 
   7  -1   2      479.96      427.19     48.89 o 
   8  -1   2     1001.16      960.60    152.33 o 
   9  -1   2       26.81       27.01     54.00 o 
  10  -1   2      120.85      141.34     59.94 o 
  11  -1   2        2.52        9.96     62.76 o 
  12  -1   2       26.52       40.52     64.73 o 
 -12   0   2       22.43       66.84    123.40 o 
 -11   0   2       27.51       74.89    117.83 o 
 -10   0   2      251.75      294.73    117.87 o 
  -9   0   2       42.40       39.48    108.62 o 
  -8   0   2       23.59       74.51     54.90 o 
  -7   0   2       31.71       39.83     51.24 o 
  -6   0   2       54.67       35.14     26.57 o 
  -5   0   2       86.60       88.66     24.86 o 
  -4   0   2      126.34       86.31     33.95 o 
  -3   0   2      520.69      405.35     30.74 o 
  -2   0   2     1626.30     1607.43     31.76 o 
  -1   0   2     2334.51     2640.69     84.56 o 
   0   0   2     4832.42     6048.80     59.27 o 
   1   0   2     1577.82     1427.26     28.38 o 
   2   0   2       37.20        3.54     27.16 o 
   3   0   2      217.65       89.19     30.03 o 
   4   0   2      333.00      326.68     33.01 o 
   5   0   2     3280.22     3191.56    105.33 o 
   6   0   2      432.72      468.90     46.21 o 
   7   0   2        4.74       11.54     49.52 o 
   8   0   2        2.65       19.54     51.40 o 
   9   0   2       98.88       90.83     54.33 o 
  10   0   2      142.36      165.40     59.37 o 
  11   0   2       17.26       17.41     61.42 o 
  12   0   2       61.04      141.99    112.92 o 
 -12   1   2        0.46      -22.12    123.70 o 
 -11   1   2      107.03      185.22    121.98 o 
 -10   1   2       71.24       80.63    116.87 o 
  -9   1   2       46.26       92.46    106.20 o 
  -8   1   2       15.10       56.24    106.23 o 
  -7   1   2        2.03       79.97     98.01 o 
  -6   1   2      655.62      726.04     31.60 o 
  -5   1   2     1640.48     1526.91     85.34 o 
  -4   1   2     1872.56     1842.79     32.94 o 
  -3   1   2      643.51      625.34     21.66 o 
  -2   1   2      680.10      404.42     42.78 o 
  -1   1   2      265.61      191.15     23.94 o 
   0   1   2     4096.68     3991.76     36.06 o 
   1   1   2    10042.46    11169.22     39.33 o 
   2   1   2      153.18      187.71     22.44 o 
   3   1   2      252.86      244.60     18.83 o 
   4   1   2     1067.54      924.99     23.28 o 
   5   1   2      407.31      448.54     23.44 o 
   6   1   2     1075.58     1051.67     50.51 o 
   7   1   2      901.80      859.21     89.93 o 
   8   1   2      135.20      103.73     52.14 o 
   9   1   2      354.01      251.48     61.62 o 
  10   1   2      205.95      190.21     58.40 o 
  11   1   2       46.44       29.92     62.91 o 
 -12   2   2       48.36       38.62    123.25 o 
 -11   2   2       32.33       76.54    121.19 o 
 -10   2   2        8.87       51.70    114.92 o 
  -9   2   2      251.77      403.65    109.82 o 
  -8   2   2      438.59      711.40    109.23 o 
  -7   2   2      515.04      471.99     40.30 o 
  -6   2   2     4026.06     4385.12     87.10 o 
  -5   2   2       28.82       75.25     22.38 o 
  -4   2   2      216.81      176.49     22.24 o 
  -3   2   2      436.38      522.15     25.42 o 
  -2   2   2       15.34       12.34     23.76 o 
  -1   2   2      105.96       29.30     20.64 o 
   0   2   2      539.13      531.68     29.04 o 
   1   2   2       36.15       37.53     19.53 o 
   2   2   2       11.73       99.08     19.32 o 
   3   2   2     2210.38     2504.79     62.83 o 
   4   2   2      105.13       85.13     21.44 o 
   5   2   2     1832.25     1759.28     33.73 o 
   6   2   2     1268.19     1325.34     68.48 o 
   7   2   2       13.63      -14.61     50.17 o 
   8   2   2      282.97      226.26     57.14 o 
   9   2   2       15.09       -9.96     55.62 o 
  10   2   2       82.93       85.88     59.19 o 
  11   2   2        9.28       18.95     60.51 o 
 -12   3   2        0.89       49.66    123.54 o 
 -11   3   2       59.00      207.67    122.87 o 
 -10   3   2      125.31      128.19    116.12 o 
  -9   3   2       13.24       77.49    106.42 o 
  -8   3   2      186.69      207.53     46.81 o 
  -7   3   2       30.10       35.44     41.47 o 
  -6   3   2       36.70       64.79     24.86 o 
  -5   3   2     1323.50     1369.05     70.16 o 
  -4   3   2      999.19      830.18     37.84 o 
  -3   3   2        8.50       15.05     28.83 o 
  -2   3   2      201.40      177.68     20.86 o 
  -1   3   2       36.09       35.76     18.76 o 
   0   3   2      208.64      256.06     32.63 o 
   1   3   2      237.79      232.61     18.36 o 
   2   3   2     1568.39     1364.60     25.90 o 
   3   3   2     3626.15     3177.66     62.12 o 
   4   3   2     2409.00     2682.62     30.46 o 
   5   3   2      407.40      514.65     27.75 o 
   6   3   2       55.41       46.51     36.42 o 
   7   3   2      286.56      276.32     51.01 o 
   8   3   2        3.61        5.70     52.97 o 
   9   3   2       66.70       66.75     55.58 o 
  10   3   2      189.75      105.57     59.54 o 
 -12   4   2       57.53      123.33    125.39 o 
 -11   4   2       18.52       88.73    121.31 o 
 -10   4   2       50.76      145.16    113.28 o 
  -9   4   2       34.02      -54.73    105.16 o 
  -8   4   2       68.07       52.87     48.06 o 
  -7   4   2      556.91      692.27     69.94 o 
  -6   4   2      781.77      656.72     41.53 o 
  -5   4   2        5.05        8.22     25.75 o 
  -4   4   2      107.12      159.57     32.77 o 
  -3   4   2    11324.80    12187.37     74.12 o 
  -2   4   2     3092.54     3143.71     33.19 o 
  -1   4   2     4841.40     5151.23    110.90 o 
   0   4   2        4.76       22.60     20.01 o 
   1   4   2      417.11      356.12     23.60 o 
   2   4   2       45.32       16.81     21.15 o 
   3   4   2      782.55      779.77     32.61 o 
   4   4   2      419.87      416.50     28.79 o 
   5   4   2     2348.03     2418.92     64.56 o 
   6   4   2       12.62        7.37     37.20 o 
   7   4   2        0.48      -21.98     47.71 o 
   8   4   2      138.86      131.73     61.71 o 
   9   4   2      136.13       91.09     54.78 o 
  10   4   2        4.83       -5.01     69.36 o 
 -12   5   2        0.36      -13.68    125.94 o 
 -11   5   2       22.25       50.88    118.98 o 
 -10   5   2       24.79        3.53    112.83 o 
  -9   5   2       55.41       43.42    104.22 o 
  -8   5   2      534.51      602.12     86.78 o 
  -7   5   2      933.00     1000.88    102.60 o 
  -6   5   2      312.73      323.53     30.56 o 
  -5   5   2      450.96      412.38     38.33 o 
  -4   5   2     1242.68     1283.00     45.52 o 
  -3   5   2     1923.41     2093.51     38.06 o 
  -2   5   2     4931.35     4587.92     29.34 o 
  -1   5   2      871.56      789.36     36.86 o 
   0   5   2       12.83       15.12     20.06 o 
   1   5   2      286.90      282.02     23.81 o 
   2   5   2        4.42       18.84     22.40 o 
   3   5   2       50.25       49.03     25.47 o 
   4   5   2     1587.40     1694.75     81.15 o 
   5   5   2      201.02      164.45     30.69 o 
   6   5   2      305.43      293.40     37.25 o 
   7   5   2      226.08      213.00     39.50 o 
   8   5   2       64.10       58.36     63.70 o 
   9   5   2       78.38       10.51     64.57 o 
  10   5   2        2.35       77.43     68.42 o 
 -12   6   2       41.99       74.14    112.46 o 
 -11   6   2       20.05       20.63    117.61 o 
 -10   6   2        4.80      -33.99    112.88 o 
  -9   6   2       96.95       55.93     48.31 o 
  -8   6   2       96.89       80.17     84.85 o 
  -7   6   2      523.46      599.47     93.41 o 
  -6   6   2      227.69      268.94     89.85 o 
  -5   6   2      335.16      190.65     42.43 o 
  -4   6   2        8.59       24.63     23.96 o 
  -3   6   2     1810.13     1718.79     68.72 o 
  -2   6   2      839.37      900.97     22.57 o 
  -1   6   2      135.45      106.78     21.75 o 
   0   6   2      679.12      715.45     23.64 o 
   1   6   2      116.97      158.04     24.63 o 
   2   6   2     1051.03      992.62     56.37 o 
   3   6   2     1063.68     1146.72     57.01 o 
   4   6   2       15.25       35.33     29.46 o 
   5   6   2      777.53      730.87     58.68 o 
   6   6   2       28.92       67.97     42.64 o 
   7   6   2       25.34       52.06     45.63 o 
   8   6   2      169.62      113.77     62.36 o 
   9   6   2       37.38       55.48     63.04 o 
 -12   7   2        0.26      -75.42    118.57 o 
 -11   7   2       14.24      -41.09    115.61 o 
 -10   7   2        0.15      -60.51    113.43 o 
  -9   7   2        6.47       11.40     50.93 o 
  -8   7   2       21.76       34.79     69.20 o 
  -7   7   2        2.89       65.94     94.00 o 
  -6   7   2        5.84       -9.49     49.05 o 
  -5   7   2     1590.23     1409.63     77.00 o 
  -4   7   2      941.24      903.98     29.62 o 
  -3   7   2       26.70        6.50     21.73 o 
  -2   7   2       47.33       61.38     20.37 o 
  -1   7   2      421.13      286.12     70.41 o 
   0   7   2      424.30      408.09     26.46 o 
   1   7   2     2212.29     2253.36     38.01 o 
   2   7   2       21.26       54.78     29.15 o 
   3   7   2      828.42      875.94     49.38 o 
   4   7   2       94.42       71.21     32.90 o 
   5   7   2        0.23       25.85     34.82 o 
   6   7   2       98.08      104.36     44.57 o 
   7   7   2       95.40      139.85     45.69 o 
   8   7   2      221.63      138.67     60.42 o 
   9   7   2       24.19      -10.63     62.14 o 
 -12   8   2       12.03      -13.80    118.01 o 
 -11   8   2        6.82      -32.16    113.13 o 
 -10   8   2       97.97      139.79    112.67 o 
  -9   8   2      459.66      545.60     72.13 o 
  -8   8   2        3.35       70.03     52.58 o 
  -7   8   2      222.36      163.94     52.50 o 
  -6   8   2      302.03      328.94     62.12 o 
  -5   8   2        4.95       22.38     48.67 o 
  -4   8   2      154.03      154.15    115.88 o 
  -3   8   2      221.61      254.72     46.79 o 
  -2   8   2       13.71       34.29     43.00 o 
  -1   8   2      163.20      129.98     65.50 o 
   0   8   2      256.76      291.59     51.50 o 
   1   8   2      250.99      319.91     53.03 o 
   2   8   2      931.99     1117.05    132.08 o 
   3   8   2     1118.34     1280.21     53.72 o 
   4   8   2      118.07       45.97    106.49 o 
   5   8   2      902.69      973.59     63.01 o 
   6   8   2        8.80       -2.50     72.15 o 
   7   8   2       45.52       20.82     72.07 o 
 -12   9   2       10.49        6.58    113.54 o 
 -11   9   2       27.89       68.79    113.97 o 
 -10   9   2       33.71       73.73    110.30 o 
  -9   9   2       27.22       37.93     56.68 o 
  -8   9   2      176.87      214.63     57.51 o 
  -7   9   2       41.90        0.98     74.25 o 
  -6   9   2      406.72      356.28     62.09 o 
  -5   9   2       68.52      121.47     52.63 o 
  -4   9   2      273.18      302.23     51.65 o 
  -3   9   2      573.61      610.07     51.80 o 
  -2   9   2        3.29       40.99     47.27 o 
  -1   9   2       88.49       46.54     71.16 o 
   0   9   2      249.10      221.42     53.88 o 
   1   9   2      200.89      202.54     52.62 o 
   2   9   2      202.05      169.02     53.06 o 
   3   9   2      885.85      909.11    132.73 o 
   4   9   2     1841.52     1910.66     62.39 o 
   5   9   2      138.38      167.69     55.28 o 
   6   9   2      316.76      247.56     75.02 o 
 -11  10   2        6.21       26.35    111.31 o 
 -10  10   2        0.54       62.97     57.84 o 
  -9  10   2       15.79       19.76     58.03 o 
  -8  10   2        0.09      -57.03     57.03 o 
  -7  10   2      897.56      906.62    146.34 o 
  -6  10   2      231.17      294.56     81.83 o 
  -5  10   2        5.18       29.65     52.76 o 
  -4  10   2      144.13      205.03     65.94 o 
  -3  10   2       50.65       94.11     69.13 o 
  -2  10   2      271.65      338.41     71.54 o 
  -1  10   2       46.69       33.02     71.39 o 
   0  10   2       88.83       86.78     52.47 o 
   1  10   2        3.04       49.64     54.69 o 
   2  10   2      293.93      282.40     72.67 o 
   3  10   2        9.36        7.31     56.41 o 
   4  10   2      303.44      338.92     58.88 o 
   5  10   2      274.08      324.04     56.39 o 
   6  10   2        2.54       29.61     73.75 o 
 -11  11   2        4.35      143.56    112.57 o 
 -10  11   2        1.62       21.59     58.48 o 
  -9  11   2       10.04      112.07     59.29 o 
  -8  11   2      179.77      160.28     59.56 o 
  -7  11   2      104.21       97.59     59.25 o 
  -6  11   2      198.36      115.26     61.04 o 
  -5  11   2       36.25        5.00     72.22 o 
  -4  11   2       62.28      146.74     74.20 o 
  -3  11   2       96.68       46.55     72.78 o 
  -2  11   2       58.63       88.36     73.86 o 
  -1  11   2        0.04      -10.13     72.28 o 
   0  11   2       43.44      104.21     74.39 o 
   1  11   2      628.13      563.20     60.13 o 
   2  11   2       67.46       33.94     57.93 o 
   3  11   2      141.85      187.58     57.31 o 
   4  11   2       22.36       56.80     58.17 o 
   5  11   2       32.80       95.58     57.37 o 
 -10  12   2        0.17       71.30     61.00 o 
  -9  12   2       36.57       60.67     73.43 o 
  -8  12   2       20.39      -22.78     75.12 o 
  -7  12   2       18.23       37.38     74.69 o 
  -6  12   2       33.90       41.41     76.89 o 
  -5  12   2        1.86      -13.84     76.14 o 
  -4  12   2      186.46      210.04     77.59 o 
  -3  12   2      111.75      132.09     78.19 o 
  -2  12   2        0.71       33.73     77.89 o 
  -1  12   2      536.85      467.25     82.88 o 
   0  12   2      185.68      201.00     79.11 o 
   1  12   2      143.21      131.57     80.68 o 
   2  12   2      422.58      382.25     81.19 o 
   3  12   2       18.49       46.22     77.36 o 
   4  12   2       69.97       40.41     78.69 o 
  -9  13   2       49.51      116.38     76.35 o 
  -8  13   2       87.04      121.83     76.60 o 
  -7  13   2       19.55      142.21     79.54 o 
  -6  13   2        1.24      -13.27     77.63 o 
  -5  13   2       67.99      -29.99     79.31 o 
  -4  13   2        1.33       -2.40     80.18 o 
  -3  13   2      128.40      151.63     81.11 o 
  -2  13   2      193.21      167.82     82.21 o 
  -1  13   2       31.35       27.94     79.31 o 
   0  13   2      322.79      306.92     85.08 o 
   1  13   2        5.76      -50.82     82.75 o 
   2  13   2        0.60      -81.37     81.37 o 
   3  13   2      260.32      190.53     80.06 o 
  -8  14   2        2.46        9.86     75.87 o 
  -7  14   2       61.53      128.28     82.50 o 
  -6  14   2        9.93      -17.42     81.11 o 
  -5  14   2       43.94       -0.44     82.76 o 
  -4  14   2       11.60        3.36     82.71 o 
  -3  14   2        5.06       27.15     83.75 o 
  -2  14   2        3.40        0.76     83.90 o 
  -1  14   2      181.52      161.87     86.43 o 
   0  14   2       14.07       81.07     85.23 o 
   1 -15   3       80.04       75.45     75.99 o 
   2 -15   3        5.13       29.02     59.26 o 
   3 -15   3       23.17       64.61     58.15 o 
   4 -15   3        2.17        3.19    107.58 o 
   5 -15   3        1.63       57.80    116.49 o 
   6 -15   3        4.16       19.00    108.26 o 
  -1 -14   3        1.11      -10.92     56.62 o 
   0 -14   3       58.78       86.32     58.49 o 
   1 -14   3       91.18       81.13     58.61 o 
   2 -14   3      283.97      250.74     59.83 o 
   3 -14   3        1.54       51.60     50.19 o 
   4 -14   3        6.64       34.74     49.69 o 
   5 -14   3      105.15      111.96     68.28 o 
   6 -14   3        0.29      107.62     68.98 o 
   7 -14   3        2.65        9.15    118.93 o 
  -3 -13   3       47.36      192.39     95.33 o 
  -2 -13   3      176.35      211.93     96.85 o 
  -1 -13   3        1.87        9.80     56.29 o 
   0 -13   3      127.79      112.48     59.96 o 
   1 -13   3      611.99      646.14    115.03 o 
   2 -13   3       11.33       73.04     57.50 o 
   3 -13   3      326.05      259.20     65.55 o 
   4 -13   3        0.54       14.20     48.89 o 
   5 -13   3        2.70        9.62     67.06 o 
   6 -13   3       24.30       90.25     68.65 o 
   7 -13   3       23.92       78.95     69.70 o 
   8 -13   3        0.27       83.32     70.78 o 
  -5 -12   3       56.64       49.75     87.75 o 
  -4 -12   3       31.10       87.00     92.37 o 
  -3 -12   3      297.95      263.25     92.27 o 
  -2 -12   3       15.05      -30.68     53.53 o 
  -1 -12   3       89.26       38.42     55.15 o 
   0 -12   3       11.43       20.81     55.70 o 
   1 -12   3       14.38       17.47     55.08 o 
   2 -12   3      297.33      275.26     60.34 o 
   3 -12   3       71.62       65.28     48.74 o 
   4 -12   3       22.38       30.45     48.80 o 
   5 -12   3      125.35      157.68     67.40 o 
   6 -12   3       11.46       90.88     67.64 o 
   7 -12   3       42.18      117.80     70.49 o 
   8 -12   3       25.56       40.78     69.18 o 
   9 -12   3       12.11       72.38     71.77 o 
  -6 -11   3       62.39       68.08     83.43 o 
  -5 -11   3       93.15       60.13     86.23 o 
  -4 -11   3        4.71      -39.59     87.12 o 
  -3 -11   3      106.32       93.58     89.11 o 
  -2 -11   3       49.34       24.34     52.12 o 
  -1 -11   3        5.92       26.54     52.21 o 
   0 -11   3      146.47      126.98     51.15 o 
   1 -11   3      258.89      214.38     68.46 o 
   2 -11   3      147.23      174.65     52.37 o 
   3 -11   3     1043.75      999.82     48.79 o 
   4 -11   3      197.57      212.77     46.97 o 
   5 -11   3       16.04       46.11     64.72 o 
   6 -11   3      164.78      239.20     72.75 o 
   7 -11   3        9.61       11.15     78.67 o 
   8 -11   3       28.06       20.25     69.09 o 
   9 -11   3       92.17      183.87     70.73 o 
  10 -11   3       25.68       11.91     71.72 o 
  -7 -10   3       67.70      104.86     78.88 o 
  -6 -10   3      102.47      105.76     82.22 o 
  -5 -10   3      181.88      144.64     83.84 o 
  -4 -10   3      291.64      354.76     86.12 o 
  -3 -10   3        7.08       18.79     48.75 o 
  -2 -10   3      197.62      189.06     49.37 o 
  -1 -10   3      577.55      576.88     50.74 o 
   0 -10   3      520.39      463.54     49.54 o 
   1 -10   3      637.03      569.72     49.61 o 
   2 -10   3        5.18        9.06     48.17 o 
   3 -10   3      105.62      140.39     43.61 o 
   4 -10   3       67.87      113.50     43.26 o 
   5 -10   3      333.39      297.76     62.55 o 
   6 -10   3       47.66       70.66     93.68 o 
   7 -10   3        0.63        1.74     66.37 o 
   8 -10   3      161.25      160.37    119.83 o 
   9 -10   3        1.72        3.99     69.17 o 
  10 -10   3        2.86       62.18     68.42 o 
  11 -10   3        6.94      -35.48     78.20 o 
  -8  -9   3        6.56       70.60    107.83 o 
  -7  -9   3        1.52       63.46     61.07 o 
  -6  -9   3      242.13      235.94     78.55 o 
  -5  -9   3      414.88      340.25     81.08 o 
  -4  -9   3      360.04      389.24     80.87 o 
  -3  -9   3      129.06      140.66     46.19 o 
  -2  -9   3      121.65      164.38     45.78 o 
  -1  -9   3       58.94       59.55     46.57 o 
   0  -9   3     1221.83     1292.98     51.95 o 
   1  -9   3       20.29       14.06     47.45 o 
   2  -9   3       70.61       61.14     47.15 o 
   3  -9   3      399.92      422.05     44.10 o 
   4  -9   3      299.33      338.22     48.64 o 
   5  -9   3       16.13        4.00     76.05 o 
   6  -9   3      120.56      175.28     61.39 o 
   7  -9   3       49.45       64.59     63.86 o 
   8  -9   3       30.06       40.45     65.88 o 
   9  -9   3      138.72      220.37     68.95 o 
  10  -9   3        0.51      -37.24     67.07 o 
  11  -9   3       49.72       74.94     67.23 o 
  -9  -8   3        4.10      -33.67    107.20 o 
  -8  -8   3       37.45       51.65    109.53 o 
  -7  -8   3       30.56       47.51     59.70 o 
  -6  -8   3       58.12      138.66     61.27 o 
  -5  -8   3        0.81       13.63     59.74 o 
  -4  -8   3      200.35      223.53     73.27 o 
  -3  -8   3      262.11      303.23     44.43 o 
  -2  -8   3      471.63      485.17     46.14 o 
  -1  -8   3     2115.64     1945.39     50.06 o 
   0  -8   3      207.45      180.00     43.24 o 
   1  -8   3      703.66      791.79     45.49 o 
   2  -8   3     1010.00     1134.62     46.28 o 
   3  -8   3       11.77        4.28     38.71 o 
   4  -8   3       20.04       16.99     38.07 o 
   5  -8   3      410.72      413.88     64.35 o 
   6  -8   3        1.23       28.51     60.52 o 
   7  -8   3       52.64       68.83     61.57 o 
   8  -8   3      281.85      241.10     65.82 o 
   9  -8   3       47.22      -32.31     72.13 o 
  10  -8   3      105.13      154.23     67.27 o 
  11  -8   3        0.63       -8.59     65.85 o 
  12  -8   3        0.26       48.83     74.46 o 
  -9  -7   3       42.72       40.31    109.85 o 
  -8  -7   3      103.87       64.94    107.43 o 
  -7  -7   3       17.90       21.62     57.93 o 
  -6  -7   3      380.44      405.93     59.95 o 
  -5  -7   3       18.20       47.15     56.57 o 
  -4  -7   3      137.22       76.76     37.82 o 
  -3  -7   3     1781.59     1788.95     80.10 o 
  -2  -7   3     1558.97     1640.17     45.01 o 
  -1  -7   3     1172.81     1244.44     42.62 o 
   0  -7   3      937.13      954.79     71.49 o 
   1  -7   3      305.37      344.53     38.67 o 
   2  -7   3      252.83      273.04     38.37 o 
   3  -7   3      682.86      667.29     53.38 o 
   4  -7   3      148.83      117.77     33.72 o 
   5  -7   3      183.94      246.13     59.32 o 
   6  -7   3       70.58       59.34     62.26 o 
   7  -7   3      208.68      214.62     63.43 o 
   8  -7   3        0.65      -66.44     66.44 o 
   9  -7   3       86.45      143.87     99.99 o 
  10  -7   3        2.40        1.33     67.62 o 
  11  -7   3       39.75      154.93     68.07 o 
  12  -7   3        7.66       25.61     80.25 o 
 -10  -6   3      112.33      159.06    109.95 o 
  -9  -6   3       32.08       10.50    107.96 o 
  -8  -6   3      307.43      254.82    108.71 o 
  -7  -6   3      793.63      754.40     58.29 o 
  -6  -6   3        3.71        0.59     36.27 o 
  -5  -6   3        9.65        8.37     34.65 o 
  -4  -6   3      506.38      477.47     49.54 o 
  -3  -6   3       30.59       68.38     34.08 o 
  -2  -6   3      367.90      366.40     42.46 o 
  -1  -6   3        4.34        1.01     33.71 o 
   0  -6   3      277.27      282.64     34.56 o 
   1  -6   3      490.88      438.63     35.25 o 
   2  -6   3     1687.76     1804.87     38.05 o 
   3  -6   3       17.09       53.48     28.85 o 
   4  -6   3     1457.95     1365.89     71.01 o 
   5  -6   3      236.06      244.88     29.38 o 
   6  -6   3        0.06        7.20     30.75 o 
   7  -6   3      658.27      684.00     98.21 o 
   8  -6   3        5.83        4.32     36.95 o 
   9  -6   3       47.47       38.84     40.73 o 
  10  -6   3       15.90       78.33     66.29 o 
  11  -6   3       92.54       90.51     67.50 o 
  12  -6   3       16.04       14.74     78.39 o 
 -10  -5   3       33.57       75.03    112.29 o 
  -9  -5   3      180.95      242.66    109.56 o 
  -8  -5   3      172.18      129.98    105.93 o 
  -7  -5   3       58.06       84.77     37.62 o 
  -6  -5   3        2.57       37.81     36.67 o 
  -5  -5   3      107.40      157.67     35.41 o 
  -4  -5   3       26.04       25.74     24.12 o 
  -3  -5   3     1540.34     1548.89     42.42 o 
  -2  -5   3      188.33      148.09     30.50 o 
  -1  -5   3       29.73       61.19     30.04 o 
   0  -5   3     1105.63     1208.17     34.27 o 
   1  -5   3     1537.09     1468.78     34.85 o 
   2  -5   3     2120.55     1988.08     35.08 o 
   3  -5   3     2792.08     2458.48     81.40 o 
   4  -5   3      112.56       86.50     17.65 o 
   5  -5   3     1799.02     1807.73     88.74 o 
   6  -5   3      392.31      350.78     44.71 o 
   7  -5   3      115.04       96.65     45.35 o 
   8  -5   3       61.47       91.77     46.01 o 
   9  -5   3       81.66       83.33     41.63 o 
  10  -5   3        0.02        9.86     43.93 o 
  11  -5   3      199.39      152.88     45.57 o 
  12  -5   3        0.35       42.37     57.05 o 
 -11  -4   3       19.37       45.98    112.87 o 
 -10  -4   3       83.82      125.13    110.68 o 
  -9  -4   3       38.14       76.66    108.04 o 
  -8  -4   3      169.06      187.35    104.22 o 
  -7  -4   3      184.87      208.90     37.51 o 
  -6  -4   3        0.18       10.09     36.24 o 
  -5  -4   3      167.91      157.94     25.05 o 
  -4  -4   3      869.27      776.61     51.89 o 
  -3  -4   3       18.32       14.48     24.78 o 
  -2  -4   3     2575.52     2645.81     44.28 o 
  -1  -4   3      138.11      131.96     26.88 o 
   0  -4   3      275.57      305.47     29.05 o 
   1  -4   3     2259.27     2172.70     41.07 o 
   2  -4   3      138.25      156.55     15.24 o 
   3  -4   3     1146.62     1022.34     47.00 o 
   4  -4   3       10.70       17.05     15.73 o 
   5  -4   3      355.20      336.09     28.61 o 
   6  -4   3        7.74       -3.82     32.82 o 
   7  -4   3      444.09      415.84     40.13 o 
   8  -4   3      402.34      312.10     45.51 o 
   9  -4   3      187.47      179.75     42.45 o 
  10  -4   3       11.28       44.13     43.96 o 
  11  -4   3       13.35      -10.28     44.79 o 
  12  -4   3       44.51       71.31     60.57 o 
 -11  -3   3        0.56       21.83    115.57 o 
 -10  -3   3        6.15        4.08    112.05 o 
  -9  -3   3      325.34      236.14    111.48 o 
  -8  -3   3      343.24      231.94    104.89 o 
  -7  -3   3        5.79      -11.53     47.25 o 
  -6  -3   3     1382.18     1389.06     48.10 o 
  -5  -3   3      239.68      229.72     26.52 o 
  -4  -3   3      568.82      468.06     24.85 o 
  -3  -3   3     3907.03     3930.02     30.41 o 
  -2  -3   3      720.57      627.03     22.63 o 
  -1  -3   3     4263.25     4180.41     87.24 o 
   0  -3   3     2048.85     2181.06     44.25 o 
   1  -3   3       21.16       24.91     13.87 o 
   2  -3   3        4.82       10.45     15.09 o 
   3  -3   3     1498.97     1089.36     47.46 o 
   4  -3   3      341.77      358.14     25.69 o 
   5  -3   3      377.53      421.45     35.74 o 
   6  -3   3      330.32      428.22     62.40 o 
   7  -3   3      145.74      157.25     45.10 o 
   8  -3   3      746.56      774.89    156.10 o 
   9  -3   3      794.64      763.32    116.15 o 
  10  -3   3        3.15       49.25     44.43 o 
  11  -3   3       42.88       18.04     46.01 o 
  12  -3   3       25.18       65.51     91.28 o 
 -11  -2   3       29.82      102.75    119.17 o 
 -10  -2   3      128.57      171.77    116.84 o 
  -9  -2   3       16.84       -0.80    108.29 o 
  -8  -2   3       23.26      -54.97    102.57 o 
  -7  -2   3      138.71      108.97     44.30 o 
  -6  -2   3        5.70        0.38     43.07 o 
  -5  -2   3     1093.36     1079.42     77.68 o 
  -4  -2   3     8556.18     9085.72     81.51 o 
  -3  -2   3      337.42      335.87     18.94 o 
  -2  -2   3     8210.64     7810.03    113.07 o 
  -1  -2   3     1306.61     1156.11     23.61 o 
   0  -2   3      494.69      363.82     17.01 o 
   1  -2   3     2240.95     2108.41     31.57 o 
   2  -2   3     1791.99     1738.07     40.23 o 
   3  -2   3      126.91       59.80     27.33 o 
   4  -2   3     1487.70     1264.58     99.95 o 
   5  -2   3      939.67     1174.19     62.07 o 
   6  -2   3       10.06       49.56     41.17 o 
   7  -2   3      952.07      927.68    107.60 o 
   8  -2   3       92.84       70.28     48.75 o 
   9  -2   3      157.09      121.31     52.06 o 
  10  -2   3       21.39      -24.61     56.30 o 
  11  -2   3        0.47       43.50     61.11 o 
  12  -2   3       23.84       35.36     60.75 o 
 -12  -1   3       16.88      117.28    119.86 o 
 -11  -1   3       14.13      194.07    120.63 o 
 -10  -1   3      110.82       87.27    118.45 o 
  -9  -1   3       12.89      -20.39    109.01 o 
  -8  -1   3       23.39        4.56    104.12 o 
  -7  -1   3      445.63      451.24     41.84 o 
  -6  -1   3       31.11       14.07     37.91 o 
  -5  -1   3      617.31      561.22     38.06 o 
  -4  -1   3     1698.71     1889.03    126.83 o 
  -3  -1   3     7502.45     7082.91    158.54 o 
  -2  -1   3     6591.54     7044.89     42.95 o 
  -1  -1   3     1188.76     1032.42     33.17 o 
   0  -1   3      127.44      137.87     21.97 o 
   1  -1   3      906.24      746.08     60.87 o 
   2  -1   3     1639.28     1595.79     85.79 o 
   3  -1   3      121.66      122.82     29.91 o 
   4  -1   3        6.89        2.16     32.46 o 
   5  -1   3      497.55      447.56     38.27 o 
   6  -1   3      519.56      417.56     44.42 o 
   7  -1   3        5.68      -20.68     49.33 o 
   8  -1   3      224.42      269.97     52.00 o 
   9  -1   3       17.21       14.64     52.61 o 
  10  -1   3      221.95      104.57     58.73 o 
  11  -1   3       49.53       38.43     65.24 o 
  12  -1   3       81.15      101.57    112.62 o 
 -12   0   3        0.44      -19.24    122.90 o 
 -11   0   3      133.63      134.90    122.17 o 
 -10   0   3      198.87      240.95    117.78 o 
  -9   0   3       34.14       -1.24    105.75 o 
  -8   0   3       15.29      -64.25    104.37 o 
  -7   0   3      119.59      115.75     38.28 o 
  -6   0   3      162.62      107.80     35.00 o 
  -5   0   3      396.65      518.55     35.39 o 
  -4   0   3     1658.77     1455.62     51.23 o 
  -3   0   3     2359.26     2258.13     56.73 o 
  -2   0   3     3873.53     3453.19     56.35 o 
  -1   0   3      140.68      169.21     20.80 o 
   0   0   3      528.01      628.33     24.02 o 
   1   0   3    44205.66    48677.52    303.96 o 
   2   0   3     4515.93     4802.85    175.42 o 
   3   0   3        5.48       -3.63     30.36 o 
   4   0   3      932.56      994.57     37.68 o 
   5   0   3      802.97      857.87     40.79 o 
   6   0   3      772.08      682.31     47.20 o 
   7   0   3     1543.98     1607.73    149.36 o 
   8   0   3       81.37       67.26     52.06 o 
   9   0   3      101.87      101.49     55.23 o 
  10   0   3        6.99       -5.69     56.55 o 
  11   0   3       19.19       52.58     61.37 o 
  12   0   3       32.66      142.25    107.17 o 
 -12   1   3       43.72      124.65    123.37 o 
 -11   1   3      138.61      134.49    121.28 o 
 -10   1   3        5.93      -60.96    115.23 o 
  -9   1   3       74.44      105.04    105.71 o 
  -8   1   3      137.35       85.44    105.00 o 
  -7   1   3      471.99      476.08     37.22 o 
  -6   1   3       34.68       32.01     22.23 o 
  -5   1   3      926.28     1035.80     44.62 o 
  -4   1   3      161.29      196.00     18.63 o 
  -3   1   3     5033.43     4043.38    179.04 o 
  -2   1   3      190.56      185.26     30.86 o 
  -1   1   3      109.58       73.87     18.26 o 
   0   1   3     9860.02    11567.17    223.38 o 
   1   1   3       20.78       53.78     24.26 o 
   2   1   3     2525.92     2355.52     60.39 o 
   3   1   3      926.23      720.33     26.72 o 
   4   1   3       27.90       26.51     34.06 o 
   5   1   3      889.17      923.14     43.14 o 
   6   1   3     1303.66     1231.89    148.13 o 
   7   1   3      516.55      443.17     53.32 o 
   8   1   3      190.27      127.97     53.89 o 
   9   1   3        4.05      -17.78     56.36 o 
  10   1   3        1.28      -23.71     59.82 o 
  11   1   3        0.46       30.45     59.74 o 
 -12   2   3        8.14       25.89    122.88 o 
 -11   2   3       31.62      -80.41    119.71 o 
 -10   2   3       15.87       -7.62    115.74 o 
  -9   2   3        1.18       36.54    105.36 o 
  -8   2   3      347.16      291.98    105.24 o 
  -7   2   3      313.56      354.03     52.78 o 
  -6   2   3       38.32       44.36     32.21 o 
  -5   2   3     2650.79     2479.81    112.15 o 
  -4   2   3        4.15       -3.65     19.95 o 
  -3   2   3       49.15       96.37     22.18 o 
  -2   2   3      125.44      157.03     18.32 o 
  -1   2   3       84.45       89.23     23.16 o 
   0   2   3        1.04      -17.55     24.61 o 
   1   2   3        5.01       -3.99     25.54 o 
   2   2   3     1064.45     1503.03     49.65 o 
   3   2   3      355.81      382.97     27.22 o 
   4   2   3     3745.77     3659.43    104.81 o 
   5   2   3      157.65      137.50     41.56 o 
   6   2   3      532.39      608.22     49.60 o 
   7   2   3       17.24       -8.52     48.73 o 
   8   2   3       98.14       48.02     53.54 o 
   9   2   3       74.15       55.53     56.00 o 
  10   2   3      100.03       97.20     56.63 o 
  11   2   3      143.47       68.63     73.64 o 
 -12   3   3       49.86       51.30    123.90 o 
 -11   3   3        1.22       80.82    118.89 o 
 -10   3   3        1.23      -12.64    114.48 o 
  -9   3   3      251.90      270.82    106.56 o 
  -8   3   3       16.48       15.51    101.39 o 
  -7   3   3     1428.52     1314.61     40.93 o 
  -6   3   3     1205.87     1405.56     37.60 o 
  -5   3   3        6.40       33.26     23.45 o 
  -4   3   3      517.06      475.77     27.68 o 
  -3   3   3      176.69      179.24     26.82 o 
  -2   3   3      798.92      871.45     21.53 o 
  -1   3   3      692.91      652.99     25.92 o 
   0   3   3       39.11       55.58     25.23 o 
   1   3   3      227.10      135.11     19.46 o 
   2   3   3     1071.20      983.70     54.76 o 
   3   3   3     4377.78     4621.82    122.90 o 
   4   3   3     2883.71     2996.70     46.11 o 
   5   3   3     3392.17     3570.30    136.43 o 
   6   3   3     1214.44     1369.33     51.82 o 
   7   3   3      148.55      148.70     49.20 o 
   8   3   3      405.55      326.02     55.90 o 
   9   3   3        3.16       33.85     68.96 o 
  10   3   3        0.11      -15.02     68.36 o 
 -12   4   3        2.56       78.04    122.03 o 
 -11   4   3       45.18      200.49    120.67 o 
 -10   4   3        4.10        1.32    115.51 o 
  -9   4   3       44.89       14.00    102.36 o 
  -8   4   3      434.53      459.25    100.19 o 
  -7   4   3      695.91      770.02     41.02 o 
  -6   4   3      348.33      320.59     35.19 o 
  -5   4   3      872.02      912.65     43.04 o 
  -4   4   3      970.04      994.47     36.02 o 
  -3   4   3      462.23      487.73     23.70 o 
  -2   4   3     5047.78     5339.68     40.87 o 
  -1   4   3     2619.76     2317.74     52.12 o 
   0   4   3      753.75      733.96     27.36 o 
   1   4   3      421.57      401.10     50.08 o 
   2   4   3        1.80       -0.27     24.14 o 
   3   4   3      327.38      336.68     24.72 o 
   4   4   3     1066.33     1152.98     33.56 o 
   5   4   3     1174.39     1206.51     36.39 o 
   6   4   3       54.88       81.49     36.62 o 
   7   4   3      225.00      141.95     49.51 o 
   8   4   3        0.59      -21.99     66.55 o 
   9   4   3       91.53       77.29     68.71 o 
  10   4   3       10.97       -0.08     70.48 o 
 -12   5   3        3.56       34.75    120.69 o 
 -11   5   3        2.81      -77.41    119.15 o 
 -10   5   3       34.66       96.94    110.04 o 
  -9   5   3      159.31      154.80    101.82 o 
  -8   5   3       77.88       92.11     43.18 o 
  -7   5   3      321.98      343.16     63.93 o 
  -6   5   3      683.88      634.77     55.04 o 
  -5   5   3      138.09      115.48     36.26 o 
  -4   5   3      157.46      182.87     25.33 o 
  -3   5   3      606.29      575.44     24.24 o 
  -2   5   3      995.60      870.95     23.19 o 
  -1   5   3      500.02      458.99     47.96 o 
   0   5   3      511.61      398.22     38.89 o 
   1   5   3     1071.90      967.26     30.92 o 
   2   5   3      527.55      615.56     38.65 o 
   3   5   3       29.87       52.19     26.28 o 
   4   5   3      276.28      281.85     29.23 o 
   5   5   3        2.88       51.26     33.16 o 
   6   5   3       45.12       29.46     69.51 o 
   7   5   3        2.57       39.17     45.99 o 
   8   5   3      262.00      199.19     69.43 o 
   9   5   3      137.23      118.83     68.68 o 
 -12   6   3        0.28       97.58    122.17 o 
 -11   6   3       13.11      202.43    116.15 o 
 -10   6   3       12.11      -35.53    107.18 o 
  -9   6   3        3.53       -2.27    101.47 o 
  -8   6   3       33.77       24.04     45.47 o 
  -7   6   3      171.90      210.43     46.89 o 
  -6   6   3      340.06      364.58     65.76 o 
  -5   6   3      281.93      265.40     52.17 o 
  -4   6   3        8.00       24.32     25.66 o 
  -3   6   3      229.86      233.76     23.62 o 
  -2   6   3      931.73      813.90     39.00 o 
  -1   6   3       56.61       54.07     25.32 o 
   0   6   3      589.90      615.16     28.32 o 
   1   6   3     1655.69     1715.83     97.05 o 
   2   6   3       89.23       72.38     29.86 o 
   3   6   3     1902.38     1909.57     65.75 o 
   4   6   3     2058.61     2313.61     59.80 o 
   5   6   3       20.21       18.52     33.52 o 
   6   6   3      187.13      176.39     45.76 o 
   7   6   3        3.99      -23.97     46.91 o 
   8   6   3      118.60      128.15     64.83 o 
   9   6   3       82.90       76.79     65.88 o 
 -12   7   3        8.12       24.96    114.94 o 
 -11   7   3        0.18      -17.19    112.27 o 
 -10   7   3       99.24       15.69    109.61 o 
  -9   7   3      419.35      526.13    106.41 o 
  -8   7   3       73.30       99.25     54.03 o 
  -7   7   3      346.54      448.33     75.13 o 
  -6   7   3      103.48      216.85     62.90 o 
  -5   7   3       23.13       15.63     30.27 o 
  -4   7   3      300.99      205.22     30.63 o 
  -3   7   3     1420.45     1319.60     68.29 o 
  -2   7   3       71.29       36.38     23.03 o 
  -1   7   3      569.07      509.31     51.79 o 
   0   7   3      251.66      248.52     28.82 o 
   1   7   3      168.92      168.92     34.81 o 
   2   7   3     1286.28     1429.60     49.13 o 
   3   7   3     4512.25     4885.60     63.61 o 
   4   7   3        4.01       -0.49     34.04 o 
   5   7   3      312.59      294.07     36.09 o 
   6   7   3        5.35       55.30     45.57 o 
   7   7   3        7.39       53.91     46.69 o 
   8   7   3        4.76       11.03     46.51 o 
   9   7   3        2.46       32.35     61.52 o 
 -12   8   3        3.09       39.81    115.54 o 
 -11   8   3        6.18      -12.00    111.04 o 
 -10   8   3       23.01      162.32    106.64 o 
  -9   8   3       37.68       -1.43    101.68 o 
  -8   8   3      975.12     1220.18     98.27 o 
  -7   8   3       48.43       11.03     48.88 o 
  -6   8   3        5.99       13.85     59.26 o 
  -5   8   3       56.18       80.76     62.82 o 
  -4   8   3       49.80       60.52     45.15 o 
  -3   8   3      179.89      140.59     43.49 o 
  -2   8   3       35.91       49.13     41.76 o 
  -1   8   3        0.52       -3.08     65.47 o 
   0   8   3      234.57      175.92     68.08 o 
   1   8   3      262.00      283.90     33.61 o 
   2   8   3      606.14      583.37     37.37 o 
   3   8   3     1540.40     1622.88     40.56 o 
   4   8   3      136.53      128.39     35.68 o 
   5   8   3        0.68       17.58     60.28 o 
   6   8   3      149.37      103.48     45.48 o 
   7   8   3      147.48      143.79     47.95 o 
 -12   9   3        0.56       37.54    113.56 o 
 -11   9   3        6.58      126.89    110.87 o 
 -10   9   3       23.18      131.25    106.59 o 
  -9   9   3      119.35      208.43     53.93 o 
  -8   9   3      112.39      127.51     54.23 o 
  -7   9   3      238.42      327.21     78.52 o 
  -6   9   3        4.43       -8.18     50.54 o 
  -5   9   3      109.63       51.83     49.90 o 
  -4   9   3       30.06       70.90     49.12 o 
  -3   9   3       76.23       80.57     66.57 o 
  -2   9   3      134.68      119.54     68.03 o 
  -1   9   3      243.77      254.91     70.81 o 
   0   9   3      252.76      181.70     71.27 o 
   1   9   3      809.18      706.10     74.74 o 
   2   9   3     2279.24     2217.07     81.86 o 
   3   9   3      270.77      257.98     76.66 o 
   4   9   3      839.02      694.87     83.51 o 
   5   9   3      119.90       55.68     78.21 o 
   6   9   3      113.00       72.51     76.20 o 
   7   9   3        1.05      -22.12     76.92 o 
 -11  10   3       39.02       90.38    108.15 o 
 -10  10   3        6.70       -6.49    103.19 o 
  -9  10   3       72.39       76.95     54.79 o 
  -8  10   3       92.93      182.69     84.52 o 
  -7  10   3       37.24      121.37     54.86 o 
  -6  10   3      146.30       97.38     67.19 o 
  -5  10   3      104.58      102.98     67.01 o 
  -4  10   3      492.44      602.02     69.35 o 
  -3  10   3      320.98      459.48     70.94 o 
  -2  10   3        6.41       33.70     70.63 o 
  -1  10   3        9.12      -11.04     71.13 o 
   0  10   3      189.61      202.90     72.23 o 
   1  10   3     2341.84     2381.68     87.58 o 
   2  10   3       21.31       48.24     76.27 o 
   3  10   3      103.32      127.35     77.74 o 
   4  10   3      165.05       97.71     82.07 o 
   5  10   3       38.45      101.49     82.22 o 
   6  10   3       22.10        9.37     78.46 o 
 -11  11   3        0.05       67.76    108.18 o 
 -10  11   3        0.79      115.97    102.29 o 
  -9  11   3        1.99        7.28     68.52 o 
  -8  11   3        6.37        9.74     69.12 o 
  -7  11   3      158.51      112.24     72.45 o 
  -6  11   3       64.18       89.47     71.12 o 
  -5  11   3       11.67      -19.90     70.17 o 
  -4  11   3       86.95       24.48     71.56 o 
  -3  11   3      263.59      247.32     74.26 o 
  -2  11   3      200.50      253.59     76.53 o 
  -1  11   3       49.75       26.79     77.38 o 
   0  11   3        0.61       18.09     80.12 o 
   1  11   3       76.99      185.36     80.08 o 
   2  11   3      398.73      346.10     80.98 o 
   3  11   3       78.57      115.65     81.14 o 
   4  11   3       43.77       43.99     83.02 o 
   5  11   3      248.95      248.41     83.01 o 
  -9  12   3       14.42       19.01     71.84 o 
  -8  12   3       36.36       56.87     73.88 o 
  -7  12   3        7.75       28.29     71.70 o 
  -6  12   3       26.19      -34.31     73.48 o 
  -5  12   3       64.89      117.25     77.81 o 
  -4  12   3        0.63       51.55     76.56 o 
  -3  12   3      569.63      465.30     83.24 o 
  -2  12   3      163.38      167.58     81.67 o 
  -1  12   3      281.60      206.22     81.99 o 
   0  12   3      279.24      264.01     82.77 o 
   1  12   3      130.35       62.29     82.89 o 
   2  12   3       93.28       86.78     81.40 o 
   3  12   3      164.32      168.67     82.62 o 
   4  12   3      233.08      230.00     84.80 o 
  -9  13   3       39.87       13.15     73.80 o 
  -8  13   3        2.23       39.50     76.28 o 
  -7  13   3       36.14       75.90     75.79 o 
  -6  13   3        8.25      -21.14     77.01 o 
  -5  13   3        0.43       32.79     78.86 o 
  -4  13   3       39.72       67.41     79.56 o 
  -3  13   3       11.42      -12.82     80.63 o 
  -2  13   3      111.11       68.87     80.95 o 
  -1  13   3      877.55      813.09     87.95 o 
   0  13   3       67.47      -36.43     84.11 o 
   1  13   3      302.86      249.27     85.23 o 
   2  13   3       70.73      117.23     83.73 o 
  -8  14   3        5.28      -22.26     75.24 o 
  -7  14   3        2.61      -17.11     77.61 o 
  -6  14   3        0.57      -15.08     80.37 o 
  -5  14   3       13.18       94.03     82.36 o 
  -4  14   3        6.38       70.83     82.50 o 
  -3  14   3       28.15       45.85     83.25 o 
  -2  14   3        7.69       72.09     83.93 o 
  -1  14   3       98.51       91.40     86.07 o 
   0  14   3      253.61      195.24     84.10 o 
   1 -15   4       66.41       68.88     74.66 o 
   2 -15   4       11.68       52.43     50.63 o 
   3 -15   4       33.74       71.19     66.62 o 
   4 -15   4        0.40       74.78    113.52 o 
   5 -15   4       12.66       67.78    114.65 o 
  -1 -14   4        0.01       82.13     93.96 o 
   0 -14   4       85.98       75.45     58.24 o 
   1 -14   4      116.52      143.74     58.58 o 
   2 -14   4       26.69       31.00     57.00 o 
   3 -14   4      160.90      228.01     51.27 o 
   4 -14   4       40.79      114.56     66.63 o 
   5 -14   4        0.67      -20.42     71.77 o 
   6 -14   4       11.64       46.60     68.40 o 
   7 -14   4        0.83       -4.87    118.01 o 
  -3 -13   4       22.55       18.85     92.51 o 
  -2 -13   4        4.02       16.20     95.15 o 
  -1 -13   4      103.41       82.81     59.73 o 
   0 -13   4      131.00      168.88     57.75 o 
   1 -13   4       73.18      106.72     56.55 o 
   2 -13   4      766.78      785.70     60.48 o 
   3 -13   4        2.07       74.50     49.06 o 
   4 -13   4       30.76       23.18     65.55 o 
   5 -13   4       71.00       94.93     67.30 o 
   6 -13   4       15.26       92.14     68.87 o 
   7 -13   4        9.90      137.19     70.79 o 
   8 -13   4        5.52       74.00     86.65 o 
  -4 -12   4       10.34       57.23     91.70 o 
  -3 -12   4       34.03       42.63     88.96 o 
  -2 -12   4      128.12      162.95     88.48 o 
  -1 -12   4        0.14      -32.39     53.51 o 
   0 -12   4      146.62      148.85     54.52 o 
   1 -12   4      360.86      372.55     64.67 o 
   2 -12   4       93.13      104.45     55.10 o 
   3 -12   4      384.54      406.33     49.26 o 
   4 -12   4       38.68       37.35     64.66 o 
   5 -12   4       22.35       20.70     67.74 o 
   6 -12   4       18.52       42.64     69.60 o 
   7 -12   4       15.08       37.49     81.78 o 
   8 -12   4        7.28       28.75     70.90 o 
   9 -12   4       50.54       65.37     71.75 o 
  -6 -11   4       10.10       65.37     83.52 o 
  -5 -11   4       64.57       19.68     88.74 o 
  -4 -11   4       79.18       69.33     88.45 o 
  -3 -11   4       24.95      112.16     89.21 o 
  -2 -11   4      154.37      135.97     50.87 o 
  -1 -11   4       94.72       96.09     51.40 o 
   0 -11   4       12.83       23.04     50.30 o 
   1 -11   4     1034.06     1073.12     55.33 o 
   2 -11   4        1.71      -38.32     51.93 o 
   3 -11   4       12.78       41.75     45.38 o 
   4 -11   4       91.16       45.51     44.60 o 
   5 -11   4      309.41      276.73     67.67 o 
   6 -11   4        5.43       87.06     72.42 o 
   7 -11   4       81.11      113.94     88.53 o 
   8 -11   4       69.38       95.32     70.89 o 
   9 -11   4        4.47       79.82     72.71 o 
  10 -11   4        6.38       46.79     83.95 o 
  -7 -10   4       13.47       32.14     79.35 o 
  -6 -10   4       95.97      133.44     83.91 o 
  -5 -10   4       15.31      -14.99     83.15 o 
  -4 -10   4      174.65      186.93     84.25 o 
  -3 -10   4      554.43      664.06     86.45 o 
  -2 -10   4       29.25       22.32     46.80 o 
  -1 -10   4       41.46      115.99     48.56 o 
   0 -10   4      769.39      666.57     97.69 o 
   1 -10   4       18.80       87.17     47.02 o 
   2 -10   4        0.26       -7.46     46.91 o 
   3 -10   4       24.37       40.19     42.77 o 
   4 -10   4      122.05      149.60     42.30 o 
   5 -10   4       89.84       89.68     65.14 o 
   6 -10   4      153.45      206.39     67.37 o 
   7 -10   4       55.52        7.81     68.21 o 
   8 -10   4       30.76       40.66     70.46 o 
   9 -10   4      162.49      110.92     71.35 o 
  10 -10   4       21.52       14.99     71.69 o 
  -8  -9   4        0.96       47.16    112.16 o 
  -7  -9   4      146.88      209.82     63.63 o 
  -6  -9   4       87.56       87.09     80.69 o 
  -5  -9   4       88.44      199.68     82.41 o 
  -4  -9   4      429.43      499.98     83.05 o 
  -3  -9   4       75.25       37.47     78.31 o 
  -2  -9   4      183.37      161.21     44.81 o 
  -1  -9   4      213.11      153.71     46.07 o 
   0  -9   4       24.51       72.59     46.91 o 
   1  -9   4      648.29      660.57     49.70 o 
   2  -9   4       52.08       86.78     47.30 o 
   3  -9   4      490.36      563.50     72.75 o 
   4  -9   4      229.65       79.88     40.82 o 
   5  -9   4      583.03      577.72     93.63 o 
   6  -9   4      202.62      243.77     63.44 o 
   7  -9   4      100.58      106.45     67.06 o 
   8  -9   4      287.76      262.35     68.77 o 
   9  -9   4       25.28       74.20     69.74 o 
  10  -9   4        5.49       44.34     68.84 o 
  11  -9   4       11.40       35.11     80.55 o 
  -8  -8   4        1.23       41.28    113.28 o 
  -7  -8   4        4.79       -4.69     62.07 o 
  -6  -8   4      249.51      215.65     64.27 o 
  -5  -8   4      179.95      132.30     62.73 o 
  -4  -8   4      161.78      114.11     74.18 o 
  -3  -8   4     1328.33     1217.38     79.57 o 
  -2  -8   4        6.06       54.80     43.13 o 
  -1  -8   4       40.97        5.22     43.51 o 
   0  -8   4     1049.72     1158.27     46.76 o 
   1  -8   4      467.64      546.66     45.50 o 
   2  -8   4      498.31      528.56     44.55 o 
   3  -8   4      827.40      893.70     40.92 o 
   4  -8   4      105.81       75.10     38.72 o 
   5  -8   4        8.69       -7.26     63.49 o 
   6  -8   4      171.75      298.65     62.46 o 
   7  -8   4       35.54       98.08     64.90 o 
   8  -8   4       26.13       49.33     68.09 o 
   9  -8   4        3.11       -9.91     69.49 o 
  10  -8   4       23.89       57.97     70.11 o 
  11  -8   4       43.82      124.21     70.18 o 
  -9  -7   4        7.51       -8.55    113.99 o 
  -8  -7   4       56.39       48.85    112.11 o 
  -7  -7   4       16.31      -10.08     59.85 o 
  -6  -7   4       63.67       25.80     60.25 o 
  -5  -7   4       40.95       79.38     58.89 o 
  -4  -7   4      174.02      182.15     59.10 o 
  -3  -7   4       14.81       19.04     38.40 o 
  -2  -7   4      276.81      303.71     40.23 o 
  -1  -7   4     4162.47     4052.60     50.89 o 
   0  -7   4      109.82      113.82     39.04 o 
   1  -7   4     1522.67     1701.08     70.27 o 
   2  -7   4      318.15      381.38     39.87 o 
   3  -7   4      101.08       55.72     34.26 o 
   4  -7   4       55.63       35.11     34.60 o 
   5  -7   4      451.19      357.48     63.25 o 
   6  -7   4       56.18      100.65     65.69 o 
   7  -7   4      271.93      276.68     65.48 o 
   8  -7   4        8.78      -36.69     68.80 o 
   9  -7   4        0.30       54.81     70.39 o 
  10  -7   4      148.14      134.65    102.48 o 
  11  -7   4       21.95       65.66     70.54 o 
 -10  -6   4       20.89       45.87    109.93 o 
  -9  -6   4      154.70      229.94    113.16 o 
  -8  -6   4       16.97       58.29    108.75 o 
  -7  -6   4       10.22       62.22     57.75 o 
  -6  -6   4        1.90       33.32     56.68 o 
  -5  -6   4      102.10      113.35     57.25 o 
  -4  -6   4       56.20       62.13     57.59 o 
  -3  -6   4     1655.33     1698.37     37.27 o 
  -2  -6   4        4.42       35.80     33.48 o 
  -1  -6   4      717.08      719.06     36.23 o 
   0  -6   4      645.46      625.04     36.08 o 
   1  -6   4      395.99      427.66     35.35 o 
   2  -6   4      908.44     1016.10     36.73 o 
   3  -6   4      376.56      380.20     31.35 o 
   4  -6   4      138.28      136.28     30.00 o 
   5  -6   4      590.44      619.66    144.07 o 
   6  -6   4      850.57      955.66    197.73 o 
   7  -6   4      450.35      468.45     66.36 o 
   8  -6   4       53.70       51.86     65.20 o 
   9  -6   4        5.05       46.08     67.44 o 
  10  -6   4       15.81       23.03     68.36 o 
  11  -6   4        0.58       87.05     69.11 o 
  12  -6   4        3.40       23.73     79.84 o 
 -10  -5   4        4.87      -19.67    113.04 o 
  -9  -5   4       11.45       18.00    109.89 o 
  -8  -5   4       79.21       53.29    108.90 o 
  -7  -5   4      925.07     1042.07     58.03 o 
  -6  -5   4      358.25      419.62     55.52 o 
  -5  -5   4       82.20       99.65     55.36 o 
  -4  -5   4      131.53      139.83     54.20 o 
  -3  -5   4      237.12      189.88     28.63 o 
  -2  -5   4     1511.14     1420.92     72.07 o 
  -1  -5   4      100.72      125.26     29.91 o 
   0  -5   4      118.60       96.30     12.41 o 
   1  -5   4     1295.53     1330.97     35.27 o 
   2  -5   4      103.81       81.26     20.00 o 
   3  -5   4       37.44        0.00     16.07 o 
   4  -5   4     3155.81     3232.07     94.39 o 
   5  -5   4      662.57      698.56     32.93 o 
   6  -5   4      121.58      103.90     32.24 o 
   7  -5   4        1.97      -14.66     35.46 o 
   8  -5   4       80.59      114.95     37.30 o 
   9  -5   4        7.28        0.31     41.35 o 
  10  -5   4       32.81       44.18     44.21 o 
  11  -5   4        5.76       33.24     45.62 o 
  12  -5   4        8.68       18.88     49.79 o 
 -11  -4   4        6.59       80.96    114.61 o 
 -10  -4   4        0.10      -15.34    113.10 o 
  -9  -4   4      181.83      240.82    112.24 o 
  -8  -4   4      377.59      352.77    107.32 o 
  -7  -4   4      166.90      198.53     52.39 o 
  -6  -4   4      214.36      256.59     53.62 o 
  -5  -4   4      386.97      353.32     50.55 o 
  -4  -4   4      169.69      203.22     33.82 o 
  -3  -4   4     1386.91     1405.72     55.13 o 
  -2  -4   4      359.73      341.19     24.36 o 
  -1  -4   4        1.82       16.37     26.53 o 
   0  -4   4     1137.74     1251.40     18.16 o 
   1  -4   4     1813.25     1731.05     31.83 o 
   2  -4   4       10.23        9.56     15.80 o 
   3  -4   4       22.95        7.03     16.57 o 
   4  -4   4        0.93        1.44     15.84 o 
   5  -4   4     1602.73     1676.79     53.81 o 
   6  -4   4      234.95      177.43     35.11 o 
   7  -4   4        5.42       49.30     38.25 o 
   8  -4   4      238.33      233.53     39.27 o 
   9  -4   4      232.34      193.37     42.06 o 
  10  -4   4        0.10       18.12     43.97 o 
  11  -4   4        0.41       -0.95     45.58 o 
  12  -4   4       61.29       73.68     47.42 o 
 -11  -3   4       71.55      107.99    117.09 o 
 -10  -3   4       54.53       86.06    115.62 o 
  -9  -3   4       17.40      -36.06    111.74 o 
  -8  -3   4        8.84       31.19    104.34 o 
  -7  -3   4       37.95       91.79     48.54 o 
  -6  -3   4      119.75      200.68     48.58 o 
  -5  -3   4     1734.61     1846.21     51.24 o 
  -4  -3   4     5359.41     5264.15     80.80 o 
  -3  -3   4       53.86       76.39     19.79 o 
  -2  -3   4      816.30      776.71     33.08 o 
  -1  -3   4      448.21      425.62     24.29 o 
   0  -3   4     3860.27     3207.82     70.81 o 
   1  -3   4       31.07       38.65     16.04 o 
   2  -3   4      630.53      739.69     24.37 o 
   3  -3   4      170.40      229.89     16.24 o 
   4  -3   4     3134.79     3029.47    133.58 o 
   5  -3   4     1233.78     1286.20    168.49 o 
   6  -3   4       61.24       94.88     40.99 o 
   7  -3   4      361.11      402.25     67.81 o 
   8  -3   4       55.13       67.40     47.24 o 
   9  -3   4       41.01       12.33     51.05 o 
  10  -3   4        9.47       23.99     44.13 o 
  11  -3   4        3.01       22.66     45.79 o 
  12  -3   4        6.51       46.79     58.42 o 
 -11  -2   4        0.15       45.47    118.41 o 
 -10  -2   4      119.18      137.25    116.05 o 
  -9  -2   4      226.52      187.58    112.52 o 
  -8  -2   4       41.28        1.26    103.21 o 
  -7  -2   4       11.63       17.90     47.76 o 
  -6  -2   4      614.75      649.41     47.71 o 
  -5  -2   4      356.02      405.22     47.11 o 
  -4  -2   4    11140.39    11724.87    176.95 o 
  -3  -2   4     3886.32     3764.37     85.98 o 
  -2  -2   4      107.25      112.41     35.49 o 
  -1  -2   4     1228.31     1196.39     22.81 o 
   0  -2   4     2372.91     2270.05     43.88 o 
   1  -2   4       75.78       79.65     19.60 o 
   2  -2   4     1374.24     1377.18     41.97 o 
   3  -2   4     2317.93     2186.78     39.22 o 
   4  -2   4      752.62      863.08     39.50 o 
   5  -2   4       24.96       13.90     36.08 o 
   6  -2   4      524.60      615.23    121.54 o 
   7  -2   4       28.03       -2.53     47.54 o 
   8  -2   4      718.56      586.17     52.15 o 
   9  -2   4        4.24      -11.32     52.43 o 
  10  -2   4       97.49       42.38     56.30 o 
  11  -2   4      146.49      186.15     58.34 o 
  12  -2   4        9.24      -40.25    111.69 o 
 -12  -1   4        1.03       69.44    118.20 o 
 -11  -1   4       47.47       -8.34    118.48 o 
 -10  -1   4       43.91       50.57    116.23 o 
  -9  -1   4       11.79       35.47    112.70 o 
  -8  -1   4        6.54      -35.82    105.02 o 
  -7  -1   4      450.07      518.42     68.68 o 
  -6  -1   4       13.09        7.85     41.72 o 
  -5  -1   4       93.45       51.23     41.04 o 
  -4  -1   4      121.07      107.90     37.07 o 
  -3  -1   4     2192.06     2329.71     40.80 o 
  -2  -1   4     1038.51      911.03     47.36 o 
  -1  -1   4     4081.03     4236.50     83.24 o 
   0  -1   4       55.61       62.40     24.35 o 
   1  -1   4      245.84      195.39     33.69 o 
   2  -1   4       27.79        9.82     19.09 o 
   3  -1   4     1362.75     1510.05     34.39 o 
   4  -1   4      827.34      684.73     37.37 o 
   5  -1   4       31.67        9.20     38.41 o 
   6  -1   4        3.52        3.80     43.30 o 
   7  -1   4      998.15      924.07     73.58 o 
   8  -1   4        0.77       19.01     50.42 o 
   9  -1   4       47.00       52.58     54.83 o 
  10  -1   4      170.79      145.17     57.66 o 
  11  -1   4        1.59        0.08     59.75 o 
 -12   0   4       13.26      -70.87    122.97 o 
 -11   0   4       82.30      190.98    123.20 o 
 -10   0   4       35.95       44.03    117.58 o 
  -9   0   4       25.91       85.94    109.18 o 
  -8   0   4       79.12       81.83    103.27 o 
  -7   0   4      378.05      320.79     43.25 o 
  -6   0   4      378.20      386.65     41.23 o 
  -5   0   4       98.79       87.62     21.24 o 
  -4   0   4      531.61      547.40     39.10 o 
  -3   0   4       56.61       76.67     35.68 o 
  -2   0   4     1686.65     1480.97     53.34 o 
  -1   0   4      947.96      785.22     23.89 o 
   0   0   4       95.34      197.41     27.11 o 
   1   0   4     1568.11     1347.71     53.98 o 
   2   0   4    11161.49    11344.84     82.06 o 
   3   0   4     1487.81     1653.20     24.18 o 
   4   0   4        0.50      -23.92     34.82 o 
   5   0   4     1395.67     1299.20     99.67 o 
   6   0   4      528.36      588.91     69.33 o 
   7   0   4       15.52       31.25     49.56 o 
   8   0   4      492.23      364.90     77.82 o 
   9   0   4       44.18       20.31     71.78 o 
  10   0   4        1.06       27.57     57.69 o 
  11   0   4       27.93      130.03     89.49 o 
 -12   1   4        4.81       43.02    123.14 o 
 -11   1   4       58.66       68.89    118.01 o 
 -10   1   4      222.77      275.39    117.28 o 
  -9   1   4      130.13      118.84    105.08 o 
  -8   1   4      548.54      666.63    104.59 o 
  -7   1   4       73.71       35.39     40.77 o 
  -6   1   4      358.94      376.93     40.99 o 
  -5   1   4      310.21      291.29     18.14 o 
  -4   1   4      206.75      199.25     36.07 o 
  -3   1   4      300.61      172.30     35.06 o 
  -2   1   4     1440.74     1357.44     46.33 o 
  -1   1   4       83.77       91.09     16.91 o 
   0   1   4     4069.97     4656.43     28.72 o 
   1   1   4    21036.77    23483.12    102.14 o 
   2   1   4     4160.29     3564.41     35.63 o 
   3   1   4      830.19      614.35     45.07 o 
   4   1   4      690.51      617.25     36.59 o 
   5   1   4      153.88      261.12     41.99 o 
   6   1   4      861.93      786.36     50.59 o 
   7   1   4       42.95       28.39     49.00 o 
   8   1   4       80.45       70.56     53.86 o 
   9   1   4        5.89       30.13     55.45 o 
  10   1   4      103.66      121.89     57.75 o 
  11   1   4       62.08       13.24     71.38 o 
 -12   2   4       94.70      149.22    123.12 o 
 -11   2   4       40.27       25.82    116.70 o 
 -10   2   4       78.03       27.54    112.87 o 
  -9   2   4      149.63       62.49    106.08 o 
  -8   2   4        0.18       35.25    100.35 o 
  -7   2   4      265.12      276.04     51.31 o 
  -6   2   4      358.37      321.91     23.24 o 
  -5   2   4      837.14      978.04     31.71 o 
  -4   2   4      111.94       88.58     19.85 o 
  -3   2   4      658.91      585.31     33.08 o 
  -2   2   4      880.41      918.31     32.36 o 
  -1   2   4       35.80       41.28     24.04 o 
   0   2   4      604.36      540.93     30.84 o 
   1   2   4     1491.26     1528.65     47.20 o 
   2   2   4     4513.14     5047.39     58.04 o 
   3   2   4      350.74      311.65     27.45 o 
   4   2   4      115.45      138.49     30.98 o 
   5   2   4      637.50      662.64     45.56 o 
   6   2   4     1612.99     1514.88     52.92 o 
   7   2   4      284.82      216.29     50.42 o 
   8   2   4      306.16      196.33     54.77 o 
   9   2   4      254.46      157.21     72.58 o 
  10   2   4       21.98      -13.29     70.28 o 
 -12   3   4        5.22       83.59    121.18 o 
 -11   3   4       39.57       -3.17    117.91 o 
 -10   3   4       24.22       47.96    112.23 o 
  -9   3   4        0.29       16.22    103.52 o 
  -8   3   4      246.30      231.64    100.10 o 
  -7   3   4      144.79      107.68     42.64 o 
  -6   3   4       82.24       63.84     25.34 o 
  -5   3   4     3814.19     4049.10     40.06 o 
  -4   3   4       78.76       66.27     22.73 o 
  -3   3   4     2033.18     2177.92     64.81 o 
  -2   3   4      129.51      105.33     19.51 o 
  -1   3   4        1.93        4.84     26.06 o 
   0   3   4     2005.06     2323.47     36.77 o 
   1   3   4     1541.72     1769.07     85.85 o 
   2   3   4      287.66      306.28     24.00 o 
   3   3   4     1151.70     1193.57     42.72 o 
   4   3   4      592.25      651.76     53.74 o 
   5   3   4     1403.70     1510.93     40.09 o 
   6   3   4       14.06      -11.58     45.32 o 
   7   3   4       22.38       43.69     63.63 o 
   8   3   4       83.99       13.43     69.25 o 
   9   3   4      284.59      202.24     72.74 o 
  10   3   4       51.58       42.33     70.59 o 
 -12   4   4        0.47      161.29    120.16 o 
 -11   4   4       78.52       31.79    117.89 o 
 -10   4   4       67.22      163.19    112.29 o 
  -9   4   4       84.28       20.94    102.18 o 
  -8   4   4      138.02      235.68     95.79 o 
  -7   4   4      705.19      694.05    100.12 o 
  -6   4   4      562.41      588.23     28.90 o 
  -5   4   4      831.26      756.57     40.84 o 
  -4   4   4     2442.79     2452.51     93.22 o 
  -3   4   4      615.94      602.27     23.39 o 
  -2   4   4      209.42      250.80     20.90 o 
  -1   4   4      973.33      978.69     49.55 o 
   0   4   4     1980.20     2117.52     72.45 o 
   1   4   4      507.66      469.28     30.49 o 
   2   4   4      332.94      274.12     24.61 o 
   3   4   4     1067.59     1086.45     41.30 o 
   4   4   4       79.45       77.22     33.40 o 
   5   4   4      210.30      288.83     57.17 o 
   6   4   4      159.00      159.61     42.87 o 
   7   4   4      239.98      232.43     64.98 o 
   8   4   4      241.97      128.39     67.40 o 
   9   4   4       33.81       35.80     70.92 o 
  10   4   4       73.73      103.60     69.65 o 
 -12   5   4        1.62       84.35    120.19 o 
 -11   5   4        5.23        0.68    116.16 o 
 -10   5   4        2.24       61.01    110.51 o 
  -9   5   4       21.90       38.07     97.58 o 
  -8   5   4       48.98       24.07     92.00 o 
  -7   5   4      550.80      588.06     44.40 o 
  -6   5   4      133.10      110.52     30.35 o 
  -5   5   4      231.22      229.70     29.85 o 
  -4   5   4        0.47       12.47     25.74 o 
  -3   5   4      245.52      182.81     24.16 o 
  -2   5   4      280.64      224.04     22.35 o 
  -1   5   4        1.15        6.91     19.97 o 
   0   5   4      133.07      119.92     28.83 o 
   1   5   4     2106.97     2045.09     37.47 o 
   2   5   4      162.77      168.52     36.06 o 
   3   5   4      759.87      877.72     48.61 o 
   4   5   4     1821.25     1912.56     49.79 o 
   5   5   4      220.04      176.72     43.47 o 
   6   5   4      752.41      712.57     47.96 o 
   7   5   4        3.28       -9.35     46.82 o 
   8   5   4        0.87       20.54     65.47 o 
   9   5   4       62.66      124.31     69.18 o 
 -12   6   4        7.76       16.85    116.79 o 
 -11   6   4       58.86      128.43    114.34 o 
 -10   6   4       20.18      -32.30    107.20 o 
  -9   6   4      113.74       13.19     98.85 o 
  -8   6   4        0.23      -27.56     89.70 o 
  -7   6   4      324.34      275.61     34.59 o 
  -6   6   4       13.97       46.97     33.79 o 
  -5   6   4       13.48       55.53     28.88 o 
  -4   6   4       21.68       13.80     26.12 o 
  -3   6   4      639.98      563.18     25.67 o 
  -2   6   4      512.04      436.13     24.36 o 
  -1   6   4     3514.94     3322.59    138.25 o 
   0   6   4      210.48      184.41     30.24 o 
   1   6   4      515.72      564.09     34.44 o 
   2   6   4     1441.03     1452.79     42.13 o 
   3   6   4      918.25      999.36     44.88 o 
   4   6   4      862.96     1027.67     46.40 o 
   5   6   4       62.57       52.94     43.79 o 
   6   6   4        0.71        9.51     46.95 o 
   7   6   4       53.52       32.49     50.12 o 
   8   6   4        1.45       -2.23     65.91 o 
   9   6   4      154.82       86.94     68.40 o 
 -12   7   4       10.66       97.26    115.93 o 
 -11   7   4      128.23      150.45    110.32 o 
 -10   7   4       65.22      124.61    104.94 o 
  -9   7   4      272.14      267.18    102.45 o 
  -8   7   4       89.15      173.33     89.75 o 
  -7   7   4       28.65       56.23     35.83 o 
  -6   7   4        4.14       39.14     32.63 o 
  -5   7   4      787.35      732.96     58.91 o 
  -4   7   4       12.13       -7.37     27.80 o 
  -3   7   4        5.05       34.49     26.39 o 
  -2   7   4     1451.71     1448.37     89.73 o 
  -1   7   4      400.26      432.98     31.08 o 
   0   7   4     1721.01     1642.60     38.05 o 
   1   7   4     2272.45     2182.73     42.61 o 
   2   7   4       19.63       40.19     38.55 o 
   3   7   4       31.57       30.87     40.22 o 
   4   7   4        5.75       11.60     41.32 o 
   5   7   4       24.84       41.45     43.82 o 
   6   7   4      471.86      475.39     48.96 o 
   7   7   4       13.85       45.08     47.93 o 
   8   7   4       47.83       80.99     64.72 o 
 -12   8   4        0.08     -107.97    110.60 o 
 -11   8   4        1.93       69.01    107.63 o 
 -10   8   4       76.12       69.06    104.87 o 
  -9   8   4       69.47      110.28     97.44 o 
  -8   8   4       15.44       50.52     64.39 o 
  -7   8   4       79.83       74.60     46.01 o 
  -6   8   4       29.80      114.58     46.84 o 
  -5   8   4       35.80       11.48     30.74 o 
  -4   8   4       98.90       59.28     42.70 o 
  -3   8   4       58.51       18.38     31.09 o 
  -2   8   4       14.43       25.91     30.33 o 
  -1   8   4       93.74       71.27     29.93 o 
   0   8   4      109.58      114.76     33.90 o 
   1   8   4     1993.62     2168.06     46.05 o 
   2   8   4     3734.14     3803.82     52.11 o 
   3   8   4      260.63      231.16     40.52 o 
   4   8   4     1212.07     1359.20    103.41 o 
   5   8   4      121.73       91.12     45.09 o 
   6   8   4        0.63       25.90     45.39 o 
   7   8   4       11.55       73.87     49.10 o 
   8   8   4      248.00      274.62     47.56 o 
 -12   9   4        0.06        8.00    109.44 o 
 -11   9   4       65.38       63.18    105.26 o 
 -10   9   4       12.93       94.99    101.30 o 
  -9   9   4       22.85       90.06     97.49 o 
  -8   9   4      206.54      246.32     51.05 o 
  -7   9   4        0.33       -9.69     48.82 o 
  -6   9   4      205.58      198.36     59.85 o 
  -5   9   4       40.73       36.95     61.58 o 
  -4   9   4       91.32      123.29     63.96 o 
  -3   9   4      366.62      339.34     66.46 o 
  -2   9   4       51.62      -21.62     67.38 o 
  -1   9   4        6.71       28.28     69.95 o 
   0   9   4      365.03      308.77     72.26 o 
   1   9   4     1160.28     1153.00     78.07 o 
   2   9   4      401.74      331.21     74.76 o 
   3   9   4       73.71       64.06     77.98 o 
   4   9   4       23.91       35.81     80.52 o 
   5   9   4       20.56       81.67     80.30 o 
   6   9   4      204.57      325.74     82.35 o 
   7   9   4       31.07       86.51     76.60 o 
 -11  10   4        0.51       15.92    102.36 o 
 -10  10   4       36.44       74.54     97.62 o 
  -8  10   4       38.66       22.18     63.51 o 
  -7  10   4      131.81      121.28     65.43 o 
  -6  10   4       28.33       60.43     63.67 o 
  -5  10   4        2.12       17.66     65.52 o 
  -4  10   4       22.48        7.60     64.80 o 
  -3  10   4     1178.52     1352.81     75.69 o 
  -2  10   4      759.90      850.31     73.06 o 
  -1  10   4       65.46       80.39     73.11 o 
   0  10   4       38.25       21.69     75.88 o 
   1  10   4      343.88      314.40     79.91 o 
   2  10   4       19.60       42.03     79.14 o 
   3  10   4       41.95      -37.91     82.20 o 
   4  10   4        5.69       45.54     83.76 o 
   5  10   4      186.82      176.84     82.37 o 
   6  10   4        3.11      -15.58     77.87 o 
  -8  11   4        0.39       41.95     67.66 o 
  -7  11   4       20.64       -3.20     68.17 o 
  -6  11   4      125.30       85.59     71.10 o 
  -5  11   4       59.92       95.37     72.19 o 
  -4  11   4      137.52      153.72     73.36 o 
  -3  11   4      449.52      401.30     76.36 o 
  -2  11   4      186.64      205.21     75.91 o 
  -1  11   4      721.16      615.88     81.86 o 
   0  11   4      835.52      857.88     85.38 o 
   1  11   4      461.14      397.62     83.16 o 
   2  11   4      133.09      102.95     79.38 o 
   3  11   4      125.13      105.43     85.01 o 
   4  11   4       46.15       66.55     86.39 o 
   5  11   4       40.49       18.40     81.49 o 
  -8  12   4        2.70       28.58     69.85 o 
  -7  12   4       57.41      132.06     70.32 o 
  -6  12   4        1.53      -39.38     71.97 o 
  -5  12   4       89.25       47.66     76.34 o 
  -4  12   4      150.96      116.48     78.13 o 
  -3  12   4        2.31        5.85     76.59 o 
  -2  12   4      555.78      558.89     82.48 o 
  -1  12   4     1069.41     1001.22     87.41 o 
   0  12   4      564.28      434.78     86.28 o 
   1  12   4        1.05      -55.13     82.67 o 
   2  12   4      169.24      102.21     83.05 o 
   3  12   4       17.12       26.30     83.95 o 
  -9  13   4       11.57       79.49     71.44 o 
  -8  13   4        6.27       28.71     72.28 o 
  -7  13   4        0.85       -5.04     74.90 o 
  -6  13   4        9.29       17.20     76.47 o 
  -5  13   4      112.52       73.87     79.19 o 
  -4  13   4        3.13        2.27     79.58 o 
  -3  13   4       62.12       62.22     81.68 o 
  -2  13   4        0.98       25.32     80.86 o 
  -1  13   4       50.07       98.01     83.64 o 
   0  13   4       19.13      -64.83     85.95 o 
   1  13   4       75.92       45.75     83.95 o 
  -7  14   4        0.59       87.84     74.83 o 
  -6  14   4        4.14      123.55     78.97 o 
  -5  14   4        5.80       31.34     80.34 o 
  -4  14   4       12.14       26.17     82.23 o 
  -3  14   4       74.04      122.46     83.79 o 
  -2  14   4      411.92      466.38     89.81 o 
  -1  14   4       71.77       77.47     85.07 o 
   2 -15   5       47.20      191.88    107.11 o 
   0 -14   5       50.36       29.44     55.90 o 
   1 -14   5      205.01      236.58    105.96 o 
   2 -14   5       49.06       20.11     56.78 o 
   3 -14   5        0.07       39.42     50.11 o 
   4 -14   5       12.89       36.74     67.26 o 
   5 -14   5       63.14       91.17     69.20 o 
   6 -14   5        4.96       32.90    124.61 o 
  -2 -13   5       30.26       82.08     93.05 o 
  -1 -13   5        2.95       64.40     91.63 o 
   0 -13   5      284.25      279.46     55.78 o 
   1 -13   5      568.91      456.82     81.82 o 
   2 -13   5        0.19       10.65     55.85 o 
   3 -13   5      196.45      237.03     50.19 o 
   4 -13   5        1.47       40.73     65.01 o 
   5 -13   5        8.42      102.16     69.03 o 
   6 -13   5        7.54       47.02     71.40 o 
   7 -13   5       13.11      135.94     73.26 o 
  -4 -12   5       68.11      141.45     91.06 o 
  -3 -12   5       18.59       13.88     92.03 o 
  -2 -12   5       24.37      -69.13     89.15 o 
  -1 -12   5      263.04      274.40     52.85 o 
   0 -12   5       35.84       38.90     52.51 o 
   1 -12   5      295.97      216.50     54.74 o 
   2 -12   5      177.25      128.76     54.14 o 
   3 -12   5       32.33       75.74     47.68 o 
   4 -12   5      152.41      227.70     67.52 o 
   5 -12   5        6.69       40.17     68.61 o 
   6 -12   5       36.41       12.17     70.80 o 
   7 -12   5      174.47      267.98     71.66 o 
   8 -12   5       73.60       35.14     73.20 o 
  -6 -11   5       19.79       71.16     82.23 o 
  -5 -11   5       41.51      125.94     88.64 o 
  -4 -11   5      222.82      240.24     89.05 o 
  -3 -11   5      165.66      196.60     89.80 o 
  -2 -11   5        8.78       90.70     86.76 o 
  -1 -11   5        0.32      -35.06     54.84 o 
   0 -11   5      252.87      247.89     50.55 o 
   1 -11   5       39.13       64.81     51.52 o 
   2 -11   5      155.65      132.01     50.95 o 
   3 -11   5       13.69       44.04     45.88 o 
   4 -11   5      263.45      261.94     78.55 o 
   5 -11   5        5.68        6.49     67.83 o 
   6 -11   5      421.65      532.41    117.73 o 
   7 -11   5        6.90       10.92     70.57 o 
   8 -11   5       36.02      111.45     72.40 o 
   9 -11   5       37.48       26.65     72.21 o 
  -7 -10   5       51.40       56.79     81.28 o 
  -6 -10   5      101.44      123.04     84.26 o 
  -5 -10   5      131.81      142.57     85.34 o 
  -4 -10   5      113.41       23.36     87.20 o 
  -3 -10   5       29.34       30.83     84.59 o 
  -2 -10   5      282.17      324.14     85.12 o 
  -1 -10   5      585.09      536.34     49.10 o 
   0 -10   5      195.57      235.94     75.78 o 
   1 -10   5      162.96      202.59     48.20 o 
   2 -10   5       14.94       18.32     47.61 o 
   3 -10   5      462.45      443.77     43.88 o 
   4 -10   5        3.62        2.73     60.57 o 
   5 -10   5      151.41      184.08     66.22 o 
   6 -10   5      122.25      240.99     68.52 o 
   7 -10   5        4.57       19.88     69.52 o 
   8 -10   5       73.18      162.33     71.06 o 
   9 -10   5        0.06        5.24     70.86 o 
  10 -10   5       33.89       63.07     71.58 o 
  -8  -9   5       13.38      -61.48    112.76 o 
  -7  -9   5       58.95      112.02     79.67 o 
  -6  -9   5      311.46      316.83     84.15 o 
  -5  -9   5      595.18      633.14     86.82 o 
  -4  -9   5      155.55      146.85     81.49 o 
  -3  -9   5      415.85      395.11     82.91 o 
  -2  -9   5       78.14       98.24     43.01 o 
  -1  -9   5       98.65       79.91     44.02 o 
   0  -9   5     1672.86     1698.99     51.26 o 
   1  -9   5       11.08       32.74     46.89 o 
   2  -9   5       14.70       23.90     46.19 o 
   3  -9   5       19.18       11.05     40.87 o 
   4  -9   5        9.84       61.31     59.69 o 
   5  -9   5       56.02       75.47     63.64 o 
   6  -9   5      518.99      500.73     80.62 o 
   7  -9   5        0.40       89.16     67.96 o 
   8  -9   5        2.02       14.37     70.15 o 
   9  -9   5       36.52       87.15     71.14 o 
  10  -9   5       10.59       58.00     71.13 o 
  -8  -8   5       18.69       38.28    116.52 o 
  -7  -8   5       18.78       33.71     64.28 o 
  -6  -8   5        0.12       15.52     64.48 o 
  -5  -8   5      814.65      809.25     83.42 o 
  -4  -8   5       55.94      101.11     78.06 o 
  -3  -8   5       37.20       41.19     76.67 o 
  -2  -8   5     1206.68     1084.15     45.81 o 
  -1  -8   5      585.62      613.36     45.90 o 
   0  -8   5      283.31      247.59     44.78 o 
   1  -8   5       71.48      109.36     55.94 o 
   2  -8   5     1075.03     1073.23     47.07 o 
   3  -8   5        2.81        8.63     38.81 o 
   4  -8   5      359.60      477.56     77.50 o 
   5  -8   5      626.37      718.25     64.37 o 
   6  -8   5       33.88       74.31     65.80 o 
   7  -8   5      215.20      330.40     66.84 o 
   8  -8   5       62.00       46.47     69.77 o 
   9  -8   5       37.93       10.07     71.92 o 
  10  -8   5       38.31       70.38     73.25 o 
  11  -8   5        6.69       12.74     83.41 o 
  -9  -7   5       39.84       -3.60    117.55 o 
  -8  -7   5        5.16       31.18     60.22 o 
  -7  -7   5       35.12       65.29     63.10 o 
  -6  -7   5      192.44      146.63     63.99 o 
  -5  -7   5        1.55        7.14     60.33 o 
  -4  -7   5        8.41       18.62     73.23 o 
  -3  -7   5      260.39      300.12     77.06 o 
  -2  -7   5      429.49      396.16     58.10 o 
  -1  -7   5      145.22      168.98     39.99 o 
   0  -7   5     2397.46     2507.60     67.12 o 
   1  -7   5      858.99      920.31     43.03 o 
   2  -7   5        6.54      -13.41     39.94 o 
   3  -7   5      771.66      698.45     76.73 o 
   4  -7   5        0.25       23.88     59.61 o 
   5  -7   5      243.02      227.60     65.74 o 
   6  -7   5      209.26      155.69     65.39 o 
   7  -7   5        5.92      -18.59     66.89 o 
   8  -7   5        8.22      -54.39     71.37 o 
   9  -7   5        7.78      -35.57     71.67 o 
  10  -7   5       63.30       51.46     73.03 o 
  11  -7   5       62.73       98.92     72.66 o 
  -9  -6   5        6.61        9.96    116.95 o 
  -8  -6   5       14.13       -6.93     57.87 o 
  -7  -6   5      211.24      275.90     62.64 o 
  -6  -6   5      107.50       89.46     59.10 o 
  -5  -6   5        5.19       36.58     57.93 o 
  -4  -6   5      227.17      256.72     59.38 o 
  -3  -6   5        8.41       27.90     70.32 o 
  -2  -6   5      902.20      846.72     40.14 o 
  -1  -6   5      705.76      683.44     35.82 o 
   0  -6   5      251.54      277.06     35.10 o 
   1  -6   5      702.87      736.55     36.95 o 
   2  -6   5        5.48       12.05     34.65 o 
   3  -6   5     1086.55     1020.03     59.55 o 
   4  -6   5      618.86      566.18     61.14 o 
   5  -6   5      176.01      180.01     64.28 o 
   6  -6   5       12.98       56.39     65.36 o 
   7  -6   5        1.54      -15.59     62.83 o 
   8  -6   5        8.44      -22.41     67.79 o 
   9  -6   5        8.87      -53.80     69.50 o 
  10  -6   5       86.76       98.37     70.15 o 
  11  -6   5        4.05       76.61     68.98 o 
 -10  -5   5       37.32       99.84    118.57 o 
  -9  -5   5       12.16     -115.48    115.48 o 
  -8  -5   5      160.95      258.35     81.91 o 
  -7  -5   5       38.67       86.43     61.36 o 
  -6  -5   5      145.60      160.66     56.08 o 
  -5  -5   5      162.07      258.78     57.60 o 
  -4  -5   5      150.11      140.67     55.90 o 
  -3  -5   5     1484.73     1472.23     92.28 o 
  -2  -5   5        4.84       24.96     27.88 o 
  -1  -5   5      958.82     1006.05     61.85 o 
   0  -5   5      162.77      132.06     18.36 o 
   1  -5   5        0.20        4.11     14.37 o 
   2  -5   5      540.69      469.92     48.68 o 
   3  -5   5      538.11      543.01     19.48 o 
   4  -5   5      442.35      475.11     26.65 o 
   5  -5   5     2026.20     1903.79     93.45 o 
   6  -5   5      421.03      490.36     56.61 o 
   7  -5   5       12.63        7.26     36.43 o 
   8  -5   5       89.32       77.47     38.62 o 
   9  -5   5      202.71      163.67     41.92 o 
  10  -5   5       22.23       61.75     43.42 o 
  11  -5   5       10.14       44.18     45.73 o 
 -10  -4   5        6.44        5.09    115.29 o 
  -9  -4   5        0.00       -9.06    114.59 o 
  -8  -4   5      127.78      156.94     55.04 o 
  -7  -4   5      623.32      632.76     55.60 o 
  -6  -4   5      241.95      342.17     55.82 o 
  -5  -4   5      572.53      598.26     54.79 o 
  -4  -4   5     1223.52     1282.47     53.96 o 
  -3  -4   5        0.21        6.88     21.67 o 
  -2  -4   5     2211.23     2072.64     42.58 o 
  -1  -4   5      706.46      709.71     31.36 o 
   0  -4   5     1329.90     1394.29     36.17 o 
   1  -4   5       14.41       40.35     16.64 o 
   2  -4   5     1521.65     1323.32     32.29 o 
   3  -4   5        9.68       20.81     17.80 o 
   4  -4   5     1437.01     1518.60     55.55 o 
   5  -4   5     1182.83     1133.78     38.38 o 
   6  -4   5      172.88      167.45     36.05 o 
   7  -4   5      153.92      117.98     38.91 o 
   8  -4   5       28.62       33.85     40.02 o 
   9  -4   5      149.54      167.07     52.42 o 
  10  -4   5      125.04      122.87     44.01 o 
  11  -4   5        0.50      -13.36     45.06 o 
 -11  -3   5        0.16       43.03    117.02 o 
 -10  -3   5       12.57        1.63    115.17 o 
  -9  -3   5      150.58      160.96    112.12 o 
  -8  -3   5       64.46       43.94     50.21 o 
  -7  -3   5       86.47       45.38     72.59 o 
  -6  -3   5     1687.76     1843.71     57.92 o 
  -5  -3   5       87.89      100.19     49.42 o 
  -4  -3   5     3855.32     4188.85     55.00 o 
  -3  -3   5     1843.36     1833.33     65.89 o 
  -2  -3   5       30.61       80.08     19.78 o 
  -1  -3   5      346.10      315.43     18.34 o 
   0  -3   5      676.96      710.97     20.12 o 
   1  -3   5      112.54      152.70     18.52 o 
   2  -3   5      163.12      135.75     17.90 o 
   3  -3   5     2577.65     2751.30     27.62 o 
   4  -3   5        2.89       19.72     31.81 o 
   5  -3   5       17.06       31.32     37.06 o 
   6  -3   5       36.31      -10.12     42.36 o 
   7  -3   5       17.12       52.00     46.18 o 
   8  -3   5      252.88      260.89     50.83 o 
   9  -3   5      101.02      129.10     52.67 o 
  10  -3   5       65.62       91.07     53.78 o 
  11  -3   5       18.72       23.34     46.16 o 
 -11  -2   5        1.90       29.86    118.27 o 
 -10  -2   5       42.78       43.77    117.55 o 
  -9  -2   5        3.09      -12.13    111.51 o 
  -8  -2   5      244.66      259.31     49.05 o 
  -7  -2   5        0.82       10.60     49.52 o 
  -6  -2   5      397.21      356.12     48.95 o 
  -5  -2   5     2874.52     3253.59    108.41 o 
  -4  -2   5      382.35      479.66     42.96 o 
  -3  -2   5     2807.17     2954.93     45.76 o 
  -2  -2   5      377.75      421.91     38.22 o 
  -1  -2   5     3630.30     2951.97     90.05 o 
   0  -2   5     1521.62     1478.00     25.38 o 
   1  -2   5     2751.98     3042.69     68.38 o 
   2  -2   5      577.37      630.70     27.98 o 
   3  -2   5     1639.14     1603.83     50.45 o 
   4  -2   5      882.37     1026.30     38.01 o 
   5  -2   5      252.02      285.30     40.20 o 
   6  -2   5      641.95      631.99     48.51 o 
   7  -2   5      230.74      228.33     47.76 o 
   8  -2   5       18.10       15.01     49.76 o 
   9  -2   5       33.44       40.45     54.27 o 
  10  -2   5      269.46      291.20     58.29 o 
  11  -2   5        0.39        2.30     56.89 o 
 -11  -1   5       14.87      126.91    118.61 o 
 -10  -1   5        4.67       21.15    116.45 o 
  -9  -1   5      199.38      218.06    109.91 o 
  -8  -1   5      108.99      -42.44    103.47 o 
  -7  -1   5        2.91      -14.21     47.69 o 
  -6  -1   5      142.61      109.51     45.37 o 
  -5  -1   5      207.77      199.65     42.66 o 
  -4  -1   5        2.52        7.02     39.89 o 
  -3  -1   5     3387.97     3210.83     45.01 o 
  -2  -1   5     1802.19     1969.33     40.84 o 
  -1  -1   5     1348.32     1526.96     31.61 o 
   0  -1   5     2629.21     2639.03     32.21 o 
   1  -1   5       28.69       16.94     24.41 o 
   2  -1   5     7490.87     7769.23    177.56 o 
   3  -1   5      930.18     1024.78     43.17 o 
   4  -1   5      624.23      732.41     55.79 o 
   5  -1   5      382.99      404.76     41.77 o 
   6  -1   5        1.40       34.11     44.88 o 
   7  -1   5       66.13       82.00     47.69 o 
   8  -1   5        6.24       23.70     50.63 o 
   9  -1   5       66.06       78.53     56.54 o 
  10  -1   5        0.28       54.36     58.38 o 
  11  -1   5       84.23       71.10     58.53 o 
 -12   0   5        5.08       -7.40    122.44 o 
 -11   0   5      104.39      180.41    121.04 o 
 -10   0   5      182.12      275.40    118.39 o 
  -9   0   5      120.63      175.00    108.45 o 
  -8   0   5      130.82      153.33    102.03 o 
  -7   0   5      356.85      474.62     48.54 o 
  -6   0   5      109.62      152.92     43.83 o 
  -5   0   5      790.98      827.12     43.46 o 
  -4   0   5      587.13      653.78     41.08 o 
  -3   0   5      170.88      229.49     36.61 o 
  -2   0   5      214.48      171.56     25.83 o 
  -1   0   5       18.81       19.97     28.88 o 
   0   0   5       40.97       53.01     27.65 o 
   1   0   5     5527.55     5670.14     37.59 o 
   2   0   5      242.97      194.49     22.27 o 
   3   0   5      269.60      301.06     22.23 o 
   4   0   5       74.91       91.62     21.58 o 
   5   0   5      298.49      231.35     42.75 o 
   6   0   5      490.24      515.45     49.48 o 
   7   0   5        2.71       13.42     48.25 o 
   8   0   5       79.34       61.08     52.89 o 
   9   0   5       12.35        1.17     56.23 o 
  10   0   5      156.03      181.98     59.31 o 
  11   0   5        9.32       36.78     70.80 o 
 -12   1   5       25.54     -100.00    122.82 o 
 -11   1   5       50.63      107.00    120.83 o 
 -10   1   5      118.34      165.09    115.67 o 
  -9   1   5      203.70      278.60    106.71 o 
  -8   1   5        3.59        2.61     98.77 o 
  -7   1   5      507.17      523.57     49.95 o 
  -6   1   5      204.67      194.86     45.17 o 
  -5   1   5      226.07      179.42     41.61 o 
  -4   1   5     1202.17     1153.87     44.10 o 
  -3   1   5      174.87      195.65     35.46 o 
  -2   1   5      596.23      617.38     20.37 o 
  -1   1   5      218.49      190.72     21.74 o 
   0   1   5     1501.38     2123.07     46.37 o 
   1   1   5      772.59      678.21     27.96 o 
   2   1   5    14915.59    15516.40     72.93 o 
   3   1   5      102.05      118.84     32.14 o 
   4   1   5      109.60       92.81     36.56 o 
   5   1   5      726.25      667.62     44.79 o 
   6   1   5      228.34      304.74     48.19 o 
   7   1   5      109.80      112.53     48.65 o 
   8   1   5      410.65      306.03     54.11 o 
   9   1   5      304.97      260.49     73.91 o 
  10   1   5       60.22       84.45     70.91 o 
 -12   2   5        0.23      -73.77    119.26 o 
 -11   2   5       38.99      -14.06    116.37 o 
 -10   2   5       74.10      123.62    114.15 o 
  -9   2   5       57.89       42.33    104.05 o 
  -8   2   5      389.45      441.36     99.58 o 
  -7   2   5      227.62      199.29     47.24 o 
  -6   2   5      281.33      263.52     52.10 o 
  -5   2   5     2134.20     2101.16     88.73 o 
  -4   2   5      297.08      273.12     18.39 o 
  -3   2   5      654.10      689.57     18.56 o 
  -2   2   5      556.77      588.39     18.52 o 
  -1   2   5      736.60      653.57     40.71 o 
   0   2   5     1577.59     1603.21     32.33 o 
   1   2   5    10041.32    11665.13    108.73 o 
   2   2   5       28.32       15.33     22.73 o 
   3   2   5      744.26      816.39     31.85 o 
   4   2   5     1156.47     1122.96     56.02 o 
   5   2   5       24.62       61.41     43.79 o 
   6   2   5      280.29      283.18     47.87 o 
   7   2   5      123.93       63.49     62.98 o 
   8   2   5       16.49      -36.48     66.86 o 
   9   2   5      251.07      189.37     74.30 o 
  10   2   5       64.07      122.05     73.01 o 
 -12   3   5        3.20       14.59    117.09 o 
 -11   3   5        1.13      -19.87    114.74 o 
 -10   3   5       34.21       15.20    111.78 o 
  -9   3   5      145.24      161.51    102.42 o 
  -8   3   5        0.76       44.23     94.35 o 
  -7   3   5      340.58      269.92     49.15 o 
  -6   3   5      431.99      407.33     46.62 o 
  -5   3   5       29.38       87.11     21.93 o 
  -4   3   5     2740.49     2930.55     70.50 o 
  -3   3   5       98.06       75.01     19.58 o 
  -2   3   5       49.99       39.95     19.10 o 
  -1   3   5      271.72      248.53     27.46 o 
   0   3   5      997.94     1006.72     34.71 o 
   1   3   5      132.57      230.59     30.87 o 
   2   3   5       35.82       44.71     23.05 o 
   3   3   5      177.29      161.40     28.54 o 
   4   3   5      283.78      303.46     43.95 o 
   5   3   5      226.79      298.67     45.84 o 
   6   3   5      151.10      146.03     59.93 o 
   7   3   5      217.51      158.82     63.61 o 
   8   3   5      196.48      215.41     68.87 o 
   9   3   5        0.27        0.00     72.46 o 
  10   3   5       41.12        4.67     69.22 o 
 -12   4   5        2.58       75.81    116.70 o 
 -11   4   5        8.55      -13.05    113.34 o 
 -10   4   5       20.55       42.96    109.67 o 
  -9   4   5       75.78       38.90    100.99 o 
  -8   4   5       47.69      -16.06     91.79 o 
  -7   4   5      270.98      314.39     48.20 o 
  -6   4   5     1173.98     1130.00     38.80 o 
  -5   4   5      587.35      584.44     37.27 o 
  -4   4   5      841.25      797.61     25.44 o 
  -3   4   5       13.47       56.04     21.65 o 
  -2   4   5     2141.12     2092.08     71.60 o 
  -1   4   5        0.68      -28.60     28.60 o 
   0   4   5     3554.88     3860.17     44.51 o 
   1   4   5      371.59      314.70     32.82 o 
   2   4   5       24.84       67.26     36.05 o 
   3   4   5       23.54       26.69     40.45 o 
   4   4   5      878.13     1001.86     53.36 o 
   5   4   5        7.00       23.93     44.23 o 
   6   4   5      814.71      800.36     48.30 o 
   7   4   5       97.18       81.06     66.18 o 
   8   4   5        7.05       30.13     69.23 o 
   9   4   5      167.52      147.50     73.66 o 
 -12   5   5        9.39       94.11    115.83 o 
 -11   5   5       47.78       48.84    112.83 o 
 -10   5   5       42.66       91.00    109.51 o 
  -9   5   5        1.64      -15.05     97.77 o 
  -8   5   5        0.03       66.70     88.02 o 
  -7   5   5      145.16      127.59     48.97 o 
  -6   5   5     1104.92     1224.15     37.12 o 
  -5   5   5       46.00       62.49     24.88 o 
  -4   5   5        3.19       18.88     24.73 o 
  -3   5   5     1230.82     1123.65     31.28 o 
  -2   5   5      916.26      984.41     32.11 o 
  -1   5   5     5819.53     6287.05     62.43 o 
   0   5   5      904.68      964.46     34.05 o 
   1   5   5      202.96      200.31     34.31 o 
   2   5   5      927.16     1086.48     42.38 o 
   3   5   5        5.93        8.68     42.71 o 
   4   5   5      254.27      200.31     49.75 o 
   5   5   5      274.54      293.84     46.13 o 
   6   5   5        6.89       14.00     47.53 o 
   7   5   5      154.15      122.74     65.41 o 
   8   5   5       42.30       32.31     69.01 o 
   9   5   5       78.01       80.44     71.36 o 
 -12   6   5        3.99       28.43    115.15 o 
 -11   6   5      122.93      192.57    112.74 o 
 -10   6   5       72.94      227.54    106.88 o 
  -9   6   5       57.71       87.81     97.11 o 
  -8   6   5        1.10       61.46     86.25 o 
  -7   6   5      209.14      125.04     57.13 o 
  -6   6   5      689.51      655.29     32.62 o 
  -5   6   5      146.29      187.02     29.68 o 
  -4   6   5        8.99      -13.56     26.77 o 
  -3   6   5       31.08       26.62     31.26 o 
  -2   6   5     2382.41     2344.48     38.90 o 
  -1   6   5        0.51       54.61     32.06 o 
   0   6   5       26.27       14.64     32.77 o 
   1   6   5     2751.77     2970.33    127.18 o 
   2   6   5        8.44       32.62     39.93 o 
   3   6   5      166.07      178.63     43.52 o 
   4   6   5       53.23       57.37     43.06 o 
   5   6   5       24.54       12.68     46.10 o 
   6   6   5      418.57      373.77     49.52 o 
   7   6   5        6.20       50.04     48.34 o 
   8   6   5       66.13       52.79     65.91 o 
 -12   7   5        4.02       19.65    112.65 o 
 -11   7   5        4.33      113.45    106.69 o 
 -10   7   5      237.75      281.94    103.10 o 
  -9   7   5       10.68      -18.39     94.76 o 
  -8   7   5       87.11       50.63     84.05 o 
  -7   7   5      213.14      205.90     29.70 o 
  -6   7   5       39.74       35.58     32.85 o 
  -5   7   5        0.27       41.88     30.26 o 
  -4   7   5      155.74      154.30     34.21 o 
  -3   7   5       21.02        4.22     32.69 o 
  -2   7   5      119.75       89.38     51.32 o 
  -1   7   5      557.84      522.20     34.59 o 
   0   7   5     1235.41     1153.95     39.22 o 
   1   7   5     1667.58     1711.60     43.88 o 
   2   7   5     3114.30     3292.86     53.21 o 
   3   7   5       25.04      -41.76     41.97 o 
   4   7   5      216.75      207.60     44.63 o 
   5   7   5      240.64      221.41     47.83 o 
   6   7   5        0.39       25.26     47.86 o 
   7   7   5      141.42      163.71     49.83 o 
   8   7   5      189.13      172.94     67.05 o 
 -12   8   5       11.35     -112.17    112.17 o 
 -11   8   5       36.03       98.43    104.74 o 
 -10   8   5        1.43       11.29     97.77 o 
  -9   8   5       58.72       27.86     91.52 o 
  -8   8   5      168.15      149.28     59.22 o 
  -7   8   5       50.68       30.26     29.63 o 
  -6   8   5       10.55       -7.57     35.61 o 
  -5   8   5       63.57       33.95     34.86 o 
  -4   8   5        3.20      -10.54     34.36 o 
  -3   8   5      994.72      872.95    110.24 o 
  -2   8   5      966.25      925.22     61.99 o 
  -1   8   5        0.47      -11.21     34.95 o 
   0   8   5     1073.69      999.10     62.55 o 
   1   8   5      143.54      110.75     37.70 o 
   2   8   5      492.01      561.31     42.44 o 
   3   8   5        2.55        5.80     42.27 o 
   4   8   5      128.36      149.67     45.55 o 
   5   8   5       45.57       64.15     46.04 o 
   6   8   5      330.62      276.67     49.12 o 
   7   8   5       20.95       33.08     48.45 o 
 -12   9   5        0.05      -31.14    105.10 o 
 -11   9   5        1.89       47.46    101.34 o 
 -10   9   5       41.18       53.82     93.77 o 
  -7   9   5      166.63      149.50     57.64 o 
  -6   9   5       40.42       18.91     58.01 o 
  -5   9   5        0.82      -16.36     58.80 o 
  -4   9   5      208.87      212.89     63.41 o 
  -3   9   5      425.67      460.95     66.83 o 
  -2   9   5      386.69      404.33     67.82 o 
  -1   9   5      218.52      214.68     69.92 o 
   0   9   5      167.88      103.74     70.31 o 
   1   9   5       17.51        5.94     73.58 o 
   2   9   5      558.66      509.06     81.21 o 
   3   9   5       16.11       64.11     83.59 o 
   4   9   5      229.55      164.91     83.44 o 
   5   9   5      392.24      350.02     84.78 o 
   6   9   5        4.47       22.28     81.10 o 
  -7  10   5       17.25       32.10     63.20 o 
  -6  10   5      183.96      243.63     66.34 o 
  -5  10   5      102.95       78.48     67.55 o 
  -4  10   5        0.51      -20.48     66.17 o 
  -3  10   5      180.64      206.68     68.91 o 
  -2  10   5      125.29      194.12     71.69 o 
  -1  10   5      109.46      159.77     75.00 o 
   0  10   5      533.50      460.24     78.82 o 
   1  10   5      614.66      590.22     80.38 o 
   2  10   5      128.65      152.01     83.51 o 
   3  10   5      266.50      246.37     84.93 o 
   4  10   5       12.77       65.71     86.79 o 
   5  10   5       35.72      -52.08     82.94 o 
  -8  11   5        6.31      -35.10     63.01 o 
  -7  11   5       36.63       84.85     65.99 o 
  -6  11   5        6.30       15.18     67.78 o 
  -5  11   5      581.45      394.65     73.76 o 
  -4  11   5      283.71      217.90     74.61 o 
  -3  11   5       84.15      117.38     75.50 o 
  -2  11   5      566.06      557.64     79.48 o 
  -1  11   5      339.11      342.66     81.26 o 
   0  11   5      118.21       23.07     79.93 o 
   1  11   5       75.29       10.50     81.40 o 
   2  11   5      316.87      337.28     85.76 o 
   3  11   5       17.57      -18.63     85.99 o 
   4  11   5       69.28      139.08     86.10 o 
  -8  12   5        0.21       20.34     66.63 o 
  -7  12   5        6.28       87.95     69.13 o 
  -6  12   5       51.23       57.76     72.28 o 
  -5  12   5      166.02      135.86     74.81 o 
  -4  12   5       18.30       -2.26     77.48 o 
  -3  12   5      321.27      405.08     79.30 o 
  -2  12   5       47.92       63.92     80.53 o 
  -1  12   5        2.05      -30.08     82.29 o 
   0  12   5       27.81      -34.14     83.08 o 
   1  12   5        3.35      -54.19     82.43 o 
   2  12   5       53.59        5.21     85.18 o 
   3  12   5      140.93      125.00     87.39 o 
  -8  13   5        0.18       -9.08     69.49 o 
  -7  13   5        1.14       -0.35     73.18 o 
  -6  13   5        0.33        1.81     75.43 o 
  -5  13   5        0.47       58.46     77.52 o 
  -4  13   5      104.95       87.98     78.71 o 
  -3  13   5        4.91      -51.81     79.44 o 
  -2  13   5      312.09      314.11     84.58 o 
  -1  13   5      408.48      325.15     86.58 o 
   0  13   5        3.36       -7.57     84.67 o 
   1  13   5      340.71      344.08     86.00 o 
  -7  14   5        0.88       36.83     74.03 o 
  -6  14   5       11.97        9.97     76.56 o 
  -5  14   5        1.33       71.72     79.51 o 
  -4  14   5      109.03       68.77     80.78 o 
  -3  14   5      172.38      153.94     83.97 o 
  -2  14   5      269.95      405.63     88.78 o 
   0 -14   6      136.62      140.36     88.59 o 
   1 -14   6      324.53      271.58     56.77 o 
   2 -14   6       16.28      -22.50     55.20 o 
   3 -14   6       25.84       82.64     63.64 o 
   4 -14   6        4.74       25.12     67.16 o 
   5 -14   6        3.20       50.20     67.78 o 
  -2 -13   6      207.27      272.00     94.01 o 
  -1 -13   6      372.42      375.66     93.01 o 
   0 -13   6        1.16      -21.08     86.45 o 
   1 -13   6        0.66      -14.10     53.20 o 
   2 -13   6       49.44       68.08     54.13 o 
   3 -13   6       12.09       78.31     48.82 o 
   4 -13   6      114.19      137.15     67.22 o 
   5 -13   6       39.87       45.63     69.27 o 
   6 -13   6        0.02        2.93    157.05 o 
   7 -13   6      141.62      248.28    135.96 o 
  -4 -12   6       59.25       78.16     90.98 o 
  -3 -12   6       95.49      142.63     90.87 o 
  -2 -12   6      282.42      271.78     92.34 o 
  -1 -12   6      334.19      389.39     89.04 o 
   0 -12   6      138.35      130.62     52.87 o 
   1 -12   6      121.84       19.02     60.40 o 
   2 -12   6       94.17      101.81     54.46 o 
   3 -12   6      310.02      322.21     48.58 o 
   4 -12   6       58.07       73.07     65.79 o 
   5 -12   6        0.66      -56.38     68.04 o 
   6 -12   6      103.68      133.92     70.32 o 
   7 -12   6       24.72       37.04     71.79 o 
   8 -12   6       18.73       96.78     73.79 o 
  -5 -11   6       89.70       26.35     88.76 o 
  -4 -11   6      115.80      216.35     91.50 o 
  -3 -11   6        6.00       43.85     88.12 o 
  -2 -11   6      366.56      311.12     88.44 o 
  -1 -11   6       72.89       54.17     85.52 o 
   0 -11   6      224.37      192.11     51.10 o 
   1 -11   6       78.99       73.25     50.51 o 
   2 -11   6       13.61       49.34     49.73 o 
   3 -11   6        0.01      -11.03     45.57 o 
   4 -11   6       56.36       72.02     70.86 o 
   5 -11   6       49.78      122.52     67.74 o 
   6 -11   6       14.31      104.21     82.51 o 
   7 -11   6      114.68      217.78     71.49 o 
   8 -11   6        2.25        6.98     71.87 o 
   9 -11   6       15.39       -1.77     71.65 o 
  -7 -10   6        2.31       44.91     80.84 o 
  -6 -10   6      253.50      186.78     87.23 o 
  -5 -10   6      100.20       68.05     85.96 o 
  -4 -10   6      204.06      184.37     89.21 o 
  -3 -10   6      391.55      392.22     88.78 o 
  -2 -10   6       15.58       54.68     85.17 o 
  -1 -10   6       46.28        4.21     45.93 o 
   0 -10   6        2.33      -12.75     47.03 o 
   1 -10   6      976.13     1041.29     51.29 o 
   2 -10   6       73.19      137.62     63.98 o 
   3 -10   6       74.13       54.96     42.58 o 
   4 -10   6        7.39       63.64     62.48 o 
   5 -10   6      349.52      377.67     68.94 o 
   6 -10   6      645.18      746.10    176.48 o 
   7 -10   6       14.65       20.99     69.47 o 
   8 -10   6        0.32       51.91     70.20 o 
   9 -10   6       54.93      116.07     72.22 o 
  -8  -9   6       20.36        5.47     77.27 o 
  -7  -9   6       29.32       59.63     81.39 o 
  -6  -9   6        8.17       -9.86     83.40 o 
  -5  -9   6      640.31      623.61     87.64 o 
  -4  -9   6      277.04      255.25     85.30 o 
  -3  -9   6       13.17      -32.16     83.06 o 
  -2  -9   6      572.38      578.48     82.67 o 
  -1  -9   6      143.34      142.46     42.94 o 
   0  -9   6       11.49       32.74     44.81 o 
   1  -9   6     1571.57     1578.19    112.85 o 
   2  -9   6       65.73       33.84     45.09 o 
   3  -9   6       40.39       67.26     39.55 o 
   4  -9   6        2.73        9.77     59.68 o 
   5  -9   6      697.61      628.61     65.51 o 
   6  -9   6      146.46      240.65     65.48 o 
   7  -9   6       24.04       55.23     69.27 o 
   8  -9   6       40.63       -2.39     70.44 o 
   9  -9   6        2.64      105.76    138.95 o 
  10  -9   6       47.85      171.66     90.71 o 
  -8  -8   6        3.23       65.59     65.30 o 
  -7  -8   6        5.75       35.44     66.07 o 
  -6  -8   6       27.81       23.31     67.20 o 
  -5  -8   6       55.00      161.67     82.80 o 
  -4  -8   6      334.40      311.69     81.21 o 
  -3  -8   6     1070.09     1219.66     84.88 o 
  -2  -8   6      403.65      336.68     78.68 o 
  -1  -8   6      232.60      186.71     42.93 o 
   0  -8   6     1117.18     1241.94     53.19 o 
   1  -8   6      178.80      164.49     45.60 o 
   2  -8   6        4.67       36.88     44.68 o 
   3  -8   6        7.99        0.30     39.96 o 
   4  -8   6        2.08       36.15     59.34 o 
   5  -8   6       17.58       44.72     62.31 o 
   6  -8   6      207.50      294.45    111.87 o 
   7  -8   6       55.08       47.57    128.69 o 
   8  -8   6       24.32        3.98     71.96 o 
   9  -8   6       81.09       99.36     74.13 o 
  10  -8   6       10.51       82.73     74.83 o 
  -9  -7   6       16.62       46.48    120.32 o 
  -8  -7   6       10.88       -2.42     63.47 o 
  -7  -7   6       39.93       83.74     65.24 o 
  -6  -7   6        2.50      -13.96     65.11 o 
  -5  -7   6      611.54      767.45     66.14 o 
  -4  -7   6       37.08       22.81     75.58 o 
  -3  -7   6       97.98      171.22     76.97 o 
  -2  -7   6      294.05      274.68     38.02 o 
  -1  -7   6     1615.80     1594.99     56.49 o 
   0  -7   6      756.95      840.22     42.27 o 
   1  -7   6      405.05      390.25     42.51 o 
   2  -7   6      187.55      216.63     58.31 o 
   3  -7   6      362.59      390.33     38.21 o 
   4  -7   6     1589.82     1763.99     77.84 o 
   5  -7   6      231.88      229.28     94.05 o 
   6  -7   6      129.13      172.04     67.00 o 
   7  -7   6        3.33       22.97     68.51 o 
   8  -7   6       21.21        6.30     72.44 o 
   9  -7   6       17.02       73.73    119.17 o 
  10  -7   6       40.91       -0.79     73.64 o 
  11  -7   6       15.82       36.75     86.27 o 
  -9  -6   6       40.67       62.51    120.45 o 
  -8  -6   6        3.43      -13.20     61.97 o 
  -7  -6   6       44.48       34.12     61.96 o 
  -6  -6   6      320.23      346.13     61.72 o 
  -5  -6   6      111.13      111.26     59.80 o 
  -4  -6   6      141.55      176.45     60.75 o 
  -3  -6   6      483.61      479.68     75.15 o 
  -2  -6   6       36.63       37.70     50.48 o 
  -1  -6   6       92.54       86.18     35.03 o 
   0  -6   6      149.52      162.24     36.93 o 
   1  -6   6      347.18      390.71     37.35 o 
   2  -6   6      871.26      762.12     78.80 o 
   3  -6   6     1935.54     2120.56     61.42 o 
   4  -6   6        3.27       14.88     60.80 o 
   5  -6   6      347.90      365.43     83.19 o 
   6  -6   6      112.62       93.50     64.10 o 
   7  -6   6       59.23       28.43     65.03 o 
   8  -6   6      102.24       56.34     69.03 o 
   9  -6   6        4.33        8.19     92.75 o 
  10  -6   6        2.22      -31.62     71.83 o 
  11  -6   6       20.23       40.07     69.25 o 
 -10  -5   6       44.89       52.08    116.77 o 
  -9  -5   6        3.63       96.39    116.64 o 
  -8  -5   6       37.51       37.47     60.67 o 
  -7  -5   6      741.40      846.88     62.15 o 
  -6  -5   6       23.03       23.16     56.92 o 
  -5  -5   6      374.66      493.38     59.47 o 
  -4  -5   6        1.64      -11.82     57.32 o 
  -3  -5   6       28.58       48.44     68.35 o 
  -2  -5   6     1894.35     1711.22     85.39 o 
  -1  -5   6        6.73       21.26     19.00 o 
   0  -5   6      475.66      426.77     51.40 o 
   1  -5   6      796.18      857.74     34.75 o 
   2  -5   6      634.18      641.40     37.02 o 
   3  -5   6      295.33      267.45     26.23 o 
   4  -5   6     1357.81     1375.83     81.03 o 
   5  -5   6       99.60      134.07     52.02 o 
   6  -5   6      598.61      609.63     37.09 o 
   7  -5   6       55.31       43.52     36.55 o 
   8  -5   6      104.23      119.64     40.97 o 
   9  -5   6       22.66       46.77     51.73 o 
  10  -5   6       92.30      167.93     69.96 o 
  11  -5   6        2.53       25.07     68.03 o 
 -10  -4   6       16.37      131.96    116.17 o 
  -9  -4   6       39.69       71.96    113.53 o 
  -8  -4   6       10.24       25.98     56.23 o 
  -7  -4   6      209.40      256.85     57.30 o 
  -6  -4   6     2859.13     3288.71    107.95 o 
  -5  -4   6       29.11       47.51     55.29 o 
  -4  -4   6      136.89      105.16     54.19 o 
  -3  -4   6     1039.69     1043.46     52.13 o 
  -2  -4   6      121.79      142.89     19.45 o 
  -1  -4   6      691.89      748.15     32.89 o 
   0  -4   6      173.20      164.55     22.13 o 
   1  -4   6      191.46      122.35     19.19 o 
   2  -4   6     2883.69     2659.98     70.40 o 
   3  -4   6      566.63      551.35     30.26 o 
   4  -4   6       24.42       50.55     29.28 o 
   5  -4   6      682.94      579.81     38.60 o 
   6  -4   6      113.54       88.09     37.10 o 
   7  -4   6      114.82      119.56     38.52 o 
   8  -4   6       85.58       98.97     41.72 o 
   9  -4   6      200.61      187.32     44.06 o 
  10  -4   6       35.50       90.92     44.23 o 
  11  -4   6        4.82      -14.51     44.85 o 
 -11  -3   6       16.65       35.39    118.07 o 
 -10  -3   6        1.20      -30.74    114.20 o 
  -9  -3   6        1.19      -30.67    112.19 o 
  -8  -3   6       81.04       73.54     52.79 o 
  -7  -3   6      142.77      191.57     54.19 o 
  -6  -3   6     1524.84     1804.86    105.85 o 
  -5  -3   6     2075.96     2194.56     58.04 o 
  -4  -3   6       81.51       60.14     49.00 o 
  -3  -3   6      642.04      614.61     62.06 o 
  -2  -3   6     3835.31     3770.97    107.55 o 
  -1  -3   6      596.43      703.24     20.58 o 
   0  -3   6     2770.14     2725.42     32.30 o 
   1  -3   6      384.05      321.58     20.87 o 
   2  -3   6      623.52      632.51     28.63 o 
   3  -3   6       52.26        2.17     20.32 o 
   4  -3   6     1315.55     1278.77     39.97 o 
   5  -3   6       30.79       61.09     39.23 o 
   6  -3   6      540.64      556.82     46.53 o 
   7  -3   6       76.74      115.73     45.74 o 
   8  -3   6      173.74      146.96     50.02 o 
   9  -3   6      218.10      222.87     54.60 o 
  10  -3   6      167.41      201.29     54.28 o 
  11  -3   6        9.45       27.35     45.60 o 
 -11  -2   6        0.05       34.31    118.46 o 
 -10  -2   6       20.29       73.30    114.46 o 
  -9  -2   6       64.06       17.07    112.97 o 
  -8  -2   6       44.81       37.19     51.39 o 
  -7  -2   6       70.14       43.70     51.75 o 
  -6  -2   6      245.45      168.69     50.66 o 
  -5  -2   6      580.55      593.94     49.94 o 
  -4  -2   6     1002.01      969.32     46.84 o 
  -3  -2   6     1604.63     1810.79     86.58 o 
  -2  -2   6        1.39        8.15     15.33 o 
  -1  -2   6      169.63      221.46     19.95 o 
   0  -2   6      320.62      313.94     27.08 o 
   1  -2   6      180.01      174.43     25.34 o 
   2  -2   6      554.74      525.96     23.11 o 
   3  -2   6     1628.35     1692.10     49.88 o 
   4  -2   6        6.40       26.12     35.38 o 
   5  -2   6      510.18      506.38     44.22 o 
   6  -2   6       19.99       40.07     46.41 o 
   7  -2   6       56.09       31.20     46.84 o 
   8  -2   6      340.92      396.98     52.28 o 
   9  -2   6       64.82      107.35     55.34 o 
  10  -2   6        0.20       58.72     54.25 o 
  11  -2   6       51.00       46.87     55.77 o 
 -11  -1   6       28.65       83.00    120.58 o 
 -10  -1   6       22.16       10.63    115.10 o 
  -9  -1   6        4.42       -2.45    109.59 o 
  -8  -1   6      205.06      210.44     49.59 o 
  -7  -1   6      107.43      168.42     50.36 o 
  -6  -1   6      391.27      430.12     49.89 o 
  -5  -1   6       43.04       31.17     45.43 o 
  -4  -1   6     1343.14     1378.24     45.83 o 
  -3  -1   6      326.42      286.02     41.07 o 
  -2  -1   6      346.72      322.71     27.97 o 
  -1  -1   6        9.69       46.54     28.66 o 
   0  -1   6      240.31      292.54     28.32 o 
   1  -1   6     3361.40     3826.89     35.78 o 
   2  -1   6     1136.64     1141.79     48.32 o 
   3  -1   6     2144.00     1981.00     27.82 o 
   4  -1   6      212.38      169.33     37.76 o 
   5  -1   6      150.50      112.80     43.46 o 
   6  -1   6       31.91       70.02     47.24 o 
   7  -1   6        4.22      -31.80     46.72 o 
   8  -1   6       66.04       44.69     51.94 o 
   9  -1   6       42.70       57.61     54.98 o 
  10  -1   6       56.65      109.05     70.08 o 
 -12   0   6       26.96      -14.81    118.24 o 
 -11   0   6       12.96       73.37    116.74 o 
 -10   0   6      144.16      313.84    116.44 o 
  -9   0   6       91.86      107.93    108.23 o 
  -8   0   6      201.60      173.37     47.64 o 
  -7   0   6       16.68       17.39     49.00 o 
  -6   0   6      196.50      256.12     48.71 o 
  -5   0   6       48.61        2.35     44.92 o 
  -4   0   6       75.59       92.32     42.16 o 
  -3   0   6     2798.57     2730.82     41.39 o 
  -2   0   6      201.55      189.84     26.44 o 
  -1   0   6     1519.17     1589.05     50.70 o 
   0   0   6     5931.81     5917.34     43.35 o 
   1   0   6       78.39       53.65     23.00 o 
   2   0   6     8683.37     9135.77     47.00 o 
   3   0   6      716.19      820.52     25.43 o 
   4   0   6       38.50       52.82     39.00 o 
   5   0   6      473.15      493.22     45.56 o 
   6   0   6      460.41      381.10     48.99 o 
   7   0   6       26.83       39.38     47.74 o 
   8   0   6      317.61      256.55     53.51 o 
   9   0   6       79.26       79.74     68.61 o 
  10   0   6        4.27       60.34     72.44 o 
 -12   1   6        3.83       -2.86    121.69 o 
 -11   1   6       40.66       43.58    117.15 o 
 -10   1   6       65.95      115.82    115.12 o 
  -9   1   6      192.72      148.42    106.49 o 
  -8   1   6      165.48      181.99     47.54 o 
  -7   1   6      203.67      217.06     51.11 o 
  -6   1   6      292.10      298.90     49.53 o 
  -5   1   6      126.19      103.16     44.45 o 
  -4   1   6     1521.30     1874.76     82.09 o 
  -3   1   6       49.89       44.63     14.59 o 
  -2   1   6     1084.11     1007.31     19.61 o 
  -1   1   6       63.60       67.45     22.43 o 
   0   1   6     2192.65     2262.34     28.67 o 
   1   1   6     6262.07     7001.88     86.93 o 
   2   1   6       51.47       40.39     24.01 o 
   3   1   6      520.30      453.86     26.51 o 
   4   1   6      125.96      165.97     39.31 o 
   5   1   6        2.07        9.25     43.01 o 
   6   1   6      819.06      880.37     49.51 o 
   7   1   6      994.71      813.31     70.21 o 
   8   1   6        5.91       -1.39     67.62 o 
   9   1   6       28.23       49.10     71.82 o 
  10   1   6      147.33       62.61     72.99 o 
 -12   2   6       45.57      169.09    122.02 o 
 -11   2   6       12.77       54.28    116.19 o 
 -10   2   6       27.56       42.96    110.37 o 
  -9   2   6       40.89      107.87    100.66 o 
  -8   2   6       20.78       24.18     48.01 o 
  -7   2   6     1295.96     1209.96     76.65 o 
  -6   2   6     1154.76     1266.16     50.51 o 
  -5   2   6       23.79       23.60     42.66 o 
  -4   2   6      450.75      339.66     25.18 o 
  -3   2   6      281.57      280.58     18.26 o 
  -2   2   6       57.65       36.97     18.57 o 
  -1   2   6      975.44     1063.04     27.06 o 
   0   2   6      190.80      185.22     26.19 o 
   1   2   6       10.33       30.55     31.00 o 
   2   2   6      109.54       67.29     23.69 o 
   3   2   6      133.46      171.05     28.57 o 
   4   2   6      116.64      104.53     58.68 o 
   5   2   6      761.79      716.69     65.83 o 
   6   2   6       45.03       67.56     61.64 o 
   7   2   6      318.52      275.65     66.44 o 
   8   2   6       82.24       40.64     69.21 o 
   9   2   6       50.69      -47.25     72.75 o 
  10   2   6       50.53       77.15     71.61 o 
 -12   3   6       15.94      121.80    115.34 o 
 -11   3   6       15.98      -74.92    112.31 o 
 -10   3   6        0.31      -43.15    107.56 o 
  -9   3   6        0.82       79.69     98.45 o 
  -8   3   6      266.54      299.76     50.34 o 
  -7   3   6       50.69       22.60     50.22 o 
  -6   3   6     1505.07     1582.66     51.42 o 
  -5   3   6     1227.88     1290.03     64.45 o 
  -4   3   6       82.75      122.85     30.43 o 
  -3   3   6      736.43      705.99     41.02 o 
  -2   3   6      433.00      427.01     39.70 o 
  -1   3   6      226.96      164.52     29.74 o 
   0   3   6      557.84      671.94     33.61 o 
   1   3   6      482.11      534.16     34.79 o 
   2   3   6        3.21       -3.99     36.26 o 
   3   3   6      134.26      154.21     42.68 o 
   4   3   6     1026.95     1188.11     87.75 o 
   5   3   6      245.81      346.56     62.61 o 
   6   3   6      545.93      517.61     65.65 o 
   7   3   6      258.58      172.95     68.69 o 
   8   3   6       44.34       64.00     67.55 o 
   9   3   6      170.86      165.06     73.07 o 
 -12   4   6        0.22      -72.42    113.10 o 
 -11   4   6       11.00      -32.30    111.33 o 
 -10   4   6       95.27       71.80    107.78 o 
  -9   4   6       33.89       12.06     96.58 o 
  -8   4   6        1.74       10.64     46.83 o 
  -7   4   6      317.24      322.06     51.47 o 
  -6   4   6      381.80      411.81     49.29 o 
  -5   4   6       25.81       25.89     23.01 o 
  -4   4   6      426.21      502.21     25.98 o 
  -3   4   6      422.05      421.26     21.90 o 
  -2   4   6      336.32      369.51     31.22 o 
  -1   4   6     2837.06     3181.03     39.48 o 
   0   4   6     2143.22     2242.14     72.57 o 
   1   4   6      205.22      204.30     35.38 o 
   2   4   6      267.43      281.50     39.37 o 
   3   4   6      152.82      164.08     44.36 o 
   4   4   6      234.71      214.42     46.93 o 
   5   4   6      537.38      605.58     48.47 o 
   6   4   6       98.68      100.88     64.30 o 
   7   4   6       68.44       38.95     67.75 o 
   8   4   6      182.49      178.44     71.07 o 
   9   4   6        2.36      111.98     74.21 o 
 -12   5   6       18.59        8.76    113.84 o 
 -11   5   6      100.01       73.16    111.62 o 
 -10   5   6        1.04      -27.40    103.25 o 
  -9   5   6      303.03      406.42     98.81 o 
  -8   5   6        4.14       -8.23     48.23 o 
  -7   5   6      218.46      254.10     77.36 o 
  -6   5   6        5.10       64.38     37.52 o 
  -5   5   6       70.87       76.25     25.45 o 
  -4   5   6       19.75        7.99     24.17 o 
  -3   5   6      363.85      441.89     32.41 o 
  -2   5   6     2748.37     2816.39    108.94 o 
  -1   5   6      717.67      814.74     36.12 o 
   0   5   6      389.64      399.34     35.62 o 
   1   5   6      270.15      219.01     38.21 o 
   2   5   6      312.01      381.43     42.62 o 
   3   5   6       44.68       61.57     44.22 o 
   4   5   6      167.90      156.28     45.33 o 
   5   5   6       52.24       44.86     48.99 o 
   6   5   6      121.48       78.02     55.81 o 
   7   5   6       34.33       44.69     65.94 o 
   8   5   6       23.99       84.02     68.69 o 
 -12   6   6       17.06      132.29    111.98 o 
 -11   6   6       25.69       11.77    106.37 o 
 -10   6   6      112.32      236.03    103.45 o 
  -9   6   6       13.69      104.73     95.49 o 
  -8   6   6       25.63      -20.93     82.78 o 
  -7   6   6       94.46      143.05     38.58 o 
  -6   6   6      315.07      379.47     31.48 o 
  -5   6   6      140.64      135.68     27.46 o 
  -4   6   6      223.84      178.78     57.11 o 
  -3   6   6       72.46       92.75     33.87 o 
  -2   6   6      435.83      423.42     35.78 o 
  -1   6   6     4436.01     4530.34     48.99 o 
   0   6   6       72.92       66.29     37.09 o 
   1   6   6      611.74      647.68     41.33 o 
   2   6   6      526.55      523.20     44.60 o 
   3   6   6       13.51       27.39     43.81 o 
   4   6   6      197.97      204.11     45.77 o 
   5   6   6      579.12      609.27     90.27 o 
   6   6   6       27.32       33.67     49.17 o 
   7   6   6       89.78      116.36     50.94 o 
   8   6   6      155.65      122.07     68.34 o 
 -12   7   6       33.21      -20.78    109.13 o 
 -11   7   6       15.01      137.00    105.77 o 
 -10   7   6        3.60       72.54     98.55 o 
  -9   7   6       56.61       51.69     91.08 o 
  -8   7   6      147.75      256.45     48.07 o 
  -7   7   6       73.95       87.77     37.65 o 
  -6   7   6      379.63      341.57     33.70 o 
  -5   7   6      116.46      168.08     36.91 o 
  -4   7   6      136.39      155.94     36.48 o 
  -3   7   6      283.42      249.31     50.08 o 
  -2   7   6     2115.07     1978.78    143.62 o 
  -1   7   6       46.30      104.62     36.61 o 
   0   7   6     2634.98     2408.56     61.68 o 
   1   7   6       25.52       59.23     40.41 o 
   2   7   6      319.08      333.27     43.74 o 
   3   7   6      304.30      289.07     44.11 o 
   4   7   6      818.85      876.98     50.86 o 
   5   7   6      120.08      154.24     49.53 o 
   6   7   6      400.11      409.30     76.62 o 
   7   7   6       29.50       72.51     49.72 o 
 -12   8   6        6.51      135.34    107.93 o 
 -11   8   6        5.49      130.51    102.92 o 
 -10   8   6       49.58      130.33     94.58 o 
  -9   8   6       19.63       53.83     60.49 o 
  -8   8   6        0.22       37.04     59.66 o 
  -7   8   6      103.90       96.39     43.26 o 
  -6   8   6       92.98       59.24     35.24 o 
  -5   8   6       29.28       89.33     36.53 o 
  -4   8   6      434.20      381.92     37.91 o 
  -3   8   6      506.89      363.50    103.27 o 
  -2   8   6       21.31       14.40     36.42 o 
  -1   8   6       38.43       78.82     36.69 o 
   0   8   6       56.04       13.89     37.20 o 
   1   8   6       27.32       18.74     38.16 o 
   2   8   6        3.29      -16.98     42.30 o 
   3   8   6      131.36       99.01     45.82 o 
   4   8   6      615.99      720.37     50.05 o 
   5   8   6       74.93       49.42     48.32 o 
   6   8   6        8.40      -28.98     49.43 o 
   7   8   6      227.66      171.28     50.27 o 
  -7   9   6        0.05       34.48     45.28 o 
  -6   9   6       37.15       37.55     55.97 o 
  -5   9   6       61.16       84.26     58.52 o 
  -4   9   6       87.22       49.15     61.99 o 
  -3   9   6      226.83      253.29     65.19 o 
  -2   9   6      361.44      348.31     68.02 o 
  -1   9   6       50.39      -24.62     70.80 o 
   0   9   6       10.14       -9.38     70.90 o 
   1   9   6      120.91      160.23     78.62 o 
   2   9   6        4.47      -41.38     81.98 o 
   3   9   6      492.42      486.52     86.75 o 
   4   9   6        7.06       46.99     86.20 o 
   5   9   6       87.12       60.07     84.77 o 
   6   9   6      300.71      226.32     87.80 o 
  -7  10   6      139.93      113.33     61.01 o 
  -6  10   6       29.47       51.49     63.94 o 
  -5  10   6      727.92      603.80     70.11 o 
  -4  10   6      674.74      678.89     70.90 o 
  -3  10   6      335.56      343.14     71.02 o 
  -2  10   6      738.34      867.46     79.44 o 
  -1  10   6      112.70       98.00     76.18 o 
   0  10   6        7.54      -65.42     76.97 o 
   1  10   6       13.39      -35.14     79.83 o 
   2  10   6      644.74      538.77     87.81 o 
   3  10   6        0.72       39.06     89.13 o 
   4  10   6      178.20      174.58     89.95 o 
   5  10   6       73.03      174.25     83.96 o 
  -7  11   6       18.97       32.25     62.81 o 
  -6  11   6      255.73      160.01     68.21 o 
  -5  11   6      112.89      184.20     70.32 o 
  -4  11   6        3.89       -0.23     72.15 o 
  -3  11   6       85.42       -7.87     74.79 o 
  -2  11   6      370.33      407.95     80.54 o 
  -1  11   6      133.93      195.62     81.74 o 
   0  11   6        5.42       23.43     81.21 o 
   1  11   6        0.63       21.17     82.63 o 
   2  11   6       26.04       79.38     86.53 o 
   3  11   6      325.64      369.30     91.54 o 
  -7  12   6        3.59       49.17     68.57 o 
  -6  12   6        0.28      -17.06     70.86 o 
  -5  12   6       64.07       41.84     71.13 o 
  -4  12   6       33.30       66.20     75.45 o 
  -3  12   6        0.34       58.48     77.98 o 
  -2  12   6      300.76      227.95     82.76 o 
  -1  12   6      179.52      107.05     83.09 o 
   0  12   6       26.29        4.60     83.00 o 
   1  12   6      116.04       78.22     85.47 o 
   2  12   6      203.84      223.25     87.30 o 
  -7  13   6       65.88      116.85     72.35 o 
  -6  13   6      145.03      115.88     73.68 o 
  -5  13   6       42.48      101.63     77.62 o 
  -4  13   6       19.34      -28.14     76.91 o 
  -3  13   6      159.33      158.91     82.40 o 
  -2  13   6       59.62       42.93     84.65 o 
  -1  13   6        6.08        6.01     83.75 o 
   0  13   6      233.14      320.43     86.82 o 
  -6  14   6       67.50       91.00     75.48 o 
  -5  14   6        0.86       13.07     76.01 o 
  -4  14   6       86.25       99.58     79.70 o 
   1 -14   7        9.70       -7.72     84.90 o 
   2 -14   7       31.31       18.37     54.79 o 
   3 -14   7      119.60      157.49     64.28 o 
   4 -14   7       99.83      122.43     80.34 o 
  -2 -13   7        0.39       48.68     89.76 o 
  -1 -13   7      263.41      265.74     90.81 o 
   0 -13   7      158.70      109.88     84.61 o 
   1 -13   7       49.51       92.58     53.10 o 
   2 -13   7      186.26      167.75     54.68 o 
   3 -13   7      501.41      486.45    114.93 o 
   4 -13   7        3.52       99.00     66.88 o 
   5 -13   7       16.96       19.41     69.46 o 
   6 -13   7      106.92      162.62     72.05 o 
  -3 -12   7        2.28        7.91     93.07 o 
  -2 -12   7       14.43       73.11     91.92 o 
  -1 -12   7       44.85       51.49     86.11 o 
   0 -12   7      199.23      181.95     83.67 o 
   1 -12   7       71.07       31.62     51.22 o 
   2 -12   7      355.56      406.87     53.17 o 
   3 -12   7        0.84        8.20     64.09 o 
   4 -12   7      327.54      352.26     68.61 o 
   5 -12   7        0.51      -37.64     68.64 o 
   6 -12   7       19.24      -20.48     70.60 o 
   7 -12   7       41.06       79.82     72.39 o 
  -5 -11   7       83.91       80.49     89.98 o 
  -4 -11   7      104.75       47.68     90.64 o 
  -3 -11   7      223.80      287.59     90.06 o 
  -2 -11   7      172.06      154.41     88.85 o 
  -1 -11   7      194.38       98.85     84.99 o 
   0 -11   7      302.83      173.68     82.67 o 
   1 -11   7       50.45       38.64     50.45 o 
   2 -11   7      198.78      173.12     50.14 o 
   3 -11   7       22.81       44.44     63.45 o 
   4 -11   7       98.17      119.97     64.87 o 
   5 -11   7       89.37       60.93     68.48 o 
   6 -11   7      147.18      158.70     71.04 o 
   7 -11   7        2.77       60.39     71.57 o 
   8 -11   7       27.71      109.80     73.00 o 
  -6 -10   7       29.30       65.35     86.23 o 
  -5 -10   7      215.69      246.10     91.40 o 
  -4 -10   7      152.21       93.48     87.41 o 
  -3 -10   7        0.36      -41.75     86.49 o 
  -2 -10   7     1392.84     1648.35     93.79 o 
  -1 -10   7        5.37        0.97     80.91 o 
   0 -10   7      134.95      145.73     47.38 o 
   1 -10   7      474.62      490.27     49.91 o 
   2 -10   7      160.40      176.12     48.65 o 
   3 -10   7       22.43       33.50     42.66 o 
   4 -10   7      172.20      200.26     64.93 o 
   5 -10   7      243.75      257.92     67.58 o 
   6 -10   7       17.39       13.23     69.14 o 
   7 -10   7      101.45      256.09     71.08 o 
   8 -10   7       20.80       65.31     72.16 o 
   9 -10   7        6.92       22.37     72.48 o 
  -7  -9   7      127.63      109.69     84.05 o 
  -6  -9   7      213.23      300.14     87.47 o 
  -5  -9   7        0.58       23.45     86.39 o 
  -4  -9   7      245.31      171.46     88.39 o 
  -3  -9   7      731.02      679.77     89.14 o 
  -2  -9   7     1140.70     1149.36     87.86 o 
  -1  -9   7       15.02       -9.24     75.89 o 
   0  -9   7      481.22      411.39     65.46 o 
   1  -9   7      283.05      348.10     65.72 o 
   2  -9   7      451.29      355.76     65.12 o 
   3  -9   7       49.57       71.10     40.25 o 
   4  -9   7        1.52       34.32     60.11 o 
   5  -9   7       67.76      113.94     65.24 o 
   6  -9   7      356.55      417.83     68.25 o 
   7  -9   7       63.45      144.35     72.51 o 
   8  -9   7        0.73       31.71     70.98 o 
   9  -9   7       43.34      143.44     92.10 o 
  -8  -8   7       50.14      100.26     66.15 o 
  -7  -8   7       13.92       19.74     67.74 o 
  -6  -8   7        5.57      -16.41     84.22 o 
  -5  -8   7      142.51       80.21     84.66 o 
  -4  -8   7      279.85      268.87     82.60 o 
  -3  -8   7      194.12      191.61     81.44 o 
  -2  -8   7        5.25       19.03     75.84 o 
  -1  -8   7      144.38      147.94     40.83 o 
   0  -8   7        1.60       47.40     42.65 o 
   1  -8   7      926.57      966.43     59.79 o 
   2  -8   7      304.16      349.35     55.21 o 
   3  -8   7      599.61      624.17     40.68 o 
   4  -8   7      211.55      221.66     58.38 o 
   5  -8   7        0.63       21.66     60.78 o 
   6  -8   7        0.30       56.50     65.64 o 
   7  -8   7       75.50      105.30     70.57 o 
   8  -8   7       36.59       57.55     74.10 o 
   9  -8   7        5.78      -42.84     75.20 o 
  10  -8   7        1.69       45.70     75.77 o 
  -8  -7   7        4.97       59.83     65.15 o 
  -7  -7   7       89.18      122.04     67.16 o 
  -6  -7   7      212.47      229.92     66.48 o 
  -5  -7   7        2.42       -4.93     78.88 o 
  -4  -7   7      530.53      536.97     79.48 o 
  -3  -7   7      164.13      254.09     76.97 o 
  -2  -7   7      449.40      402.91     75.69 o 
  -1  -7   7      929.22      948.15     42.59 o 
   0  -7   7     1358.29     1343.51     44.76 o 
   1  -7   7       80.93      105.69     42.01 o 
   2  -7   7      327.22      402.03     42.15 o 
   3  -7   7      919.80     1148.63     60.42 o 
   4  -7   7        0.00      -30.76     60.93 o 
   5  -7   7       74.68       62.95     64.53 o 
   6  -7   7      231.89      286.50     67.95 o 
   7  -7   7        1.31      -53.52     69.36 o 
   8  -7   7       18.10       18.26     71.14 o 
   9  -7   7        8.44      -45.61     87.21 o 
  10  -7   7       14.65       59.81     88.42 o 
  -9  -6   7        0.40      131.86    122.33 o 
  -8  -6   7        7.84      -12.94     63.77 o 
  -7  -6   7       25.10       59.57     63.91 o 
  -6  -6   7       95.92       45.19     62.79 o 
  -5  -6   7      478.49      554.03     62.13 o 
  -4  -6   7     1664.90     1751.00     81.36 o 
  -3  -6   7      547.94      515.63     76.84 o 
  -2  -6   7      898.37      902.27     73.58 o 
  -1  -6   7       49.79       37.26     35.91 o 
   0  -6   7        0.84       15.74     37.46 o 
   1  -6   7       94.43      124.90     37.90 o 
   2  -6   7      206.74      238.47     70.95 o 
   3  -6   7      614.03      592.75     39.84 o 
   4  -6   7      657.31      724.36     64.91 o 
   5  -6   7      118.80      141.07     99.18 o 
   6  -6   7      142.64      157.93     63.23 o 
   7  -6   7      141.17      101.31     67.30 o 
   8  -6   7       98.07      108.85     71.69 o 
   9  -6   7       27.55       20.26     71.21 o 
  10  -6   7       12.19        8.16     72.14 o 
 -10  -5   7       13.70       12.31    117.92 o 
  -9  -5   7       44.46       58.63    116.57 o 
  -8  -5   7      393.22      461.96    106.34 o 
  -7  -5   7      167.03      172.98     61.99 o 
  -6  -5   7     1677.06     1859.60     65.59 o 
  -5  -5   7        0.10       37.02     58.48 o 
  -4  -5   7      851.06      806.23     70.00 o 
  -3  -5   7       38.67       74.48     71.59 o 
  -2  -5   7       15.10       38.79     30.46 o 
  -1  -5   7      426.14      392.26     32.57 o 
   0  -5   7       80.14       68.59     20.52 o 
   1  -5   7        0.65        7.52     19.75 o 
   2  -5   7      885.27      747.81     32.59 o 
   3  -5   7      548.04      516.35     24.01 o 
   4  -5   7        0.89       -8.92     29.51 o 
   5  -5   7     1252.39     1232.78     40.44 o 
   6  -5   7       85.54      118.53     34.16 o 
   7  -5   7       18.75       28.84     37.59 o 
   8  -5   7       49.54       80.24     68.05 o 
   9  -5   7       64.29       70.87     73.75 o 
  10  -5   7        3.11       14.43     69.82 o 
  11  -5   7       15.40      127.16    110.70 o 
 -10  -4   7       13.13       97.89    119.71 o 
  -9  -4   7        0.92       61.11    117.12 o 
  -8  -4   7      992.20     1017.14     62.35 o 
  -7  -4   7      376.59      425.54     59.51 o 
  -6  -4   7     2722.63     2949.20    122.11 o 
  -5  -4   7      567.24      686.73     70.53 o 
  -4  -4   7      247.55      216.32     55.58 o 
  -3  -4   7      266.14      252.93     67.12 o 
  -2  -4   7      826.24      853.46     33.74 o 
  -1  -4   7      154.27      161.38     20.87 o 
   0  -4   7       51.05       16.52     20.97 o 
   1  -4   7     1974.62     2258.00     73.38 o 
   2  -4   7     1344.74     1393.01     28.21 o 
   3  -4   7      464.04      411.20     22.98 o 
   4  -4   7      914.14      835.48     34.87 o 
   5  -4   7       44.81       42.71     44.72 o 
   6  -4   7      396.47      328.85    122.63 o 
   7  -4   7       64.66       36.96     44.60 o 
   8  -4   7       10.73       23.58     42.55 o 
   9  -4   7       61.42       56.72     44.24 o 
  10  -4   7       93.57      113.50     45.64 o 
  11  -4   7        3.18      -24.60     52.88 o 
 -11  -3   7        0.85      118.97    115.87 o 
 -10  -3   7       28.96       79.46    116.73 o 
  -9  -3   7       24.47      -36.31    113.57 o 
  -8  -3   7       65.73       67.30     56.99 o 
  -7  -3   7     1150.16     1184.54     58.96 o 
  -6  -3   7      227.90      239.59     56.44 o 
  -5  -3   7      158.91      159.69     54.87 o 
  -4  -3   7      511.07      469.53     53.51 o 
  -3  -3   7     1548.23     1436.29     42.50 o 
  -2  -3   7      259.15      230.51     22.02 o 
  -1  -3   7      125.44       94.32     20.94 o 
   0  -3   7      493.94      392.42     22.68 o 
   1  -3   7      382.72      453.87     23.29 o 
   2  -3   7      408.99      450.84     27.54 o 
   3  -3   7      874.79      842.98     32.38 o 
   4  -3   7      401.23      438.21     39.31 o 
   5  -3   7      629.72      655.18     44.66 o 
   6  -3   7        8.70       19.21     44.60 o 
   7  -3   7        5.23      -21.30     46.22 o 
   8  -3   7      156.79      129.74     51.12 o 
   9  -3   7       97.17       74.48     53.63 o 
  10  -3   7       43.14      132.06     54.18 o 
  11  -3   7       88.59      104.53     63.38 o 
 -11  -2   7       12.24       13.57    117.94 o 
 -10  -2   7        3.14       55.82    115.54 o 
  -9  -2   7       12.76      -15.25    109.88 o 
  -8  -2   7      135.01       71.68     54.64 o 
  -7  -2   7       64.36       43.04     53.00 o 
  -6  -2   7     1545.24     1371.85     57.62 o 
  -5  -2   7      152.19      185.63     51.82 o 
  -4  -2   7      825.21      870.85     50.92 o 
  -3  -2   7     1414.75     1649.87     41.28 o 
  -2  -2   7      759.33      706.76     41.98 o 
  -1  -2   7       12.63       29.85     21.16 o 
   0  -2   7     5642.82     5622.91     43.47 o 
   1  -2   7      552.17      530.82     29.17 o 
   2  -2   7        8.35       12.43     23.80 o 
   3  -2   7      188.97      222.44     24.60 o 
   4  -2   7      323.08      331.74     47.30 o 
   5  -2   7        8.59       26.29     43.61 o 
   6  -2   7       37.73       80.49     45.91 o 
   7  -2   7       91.21      132.49     48.17 o 
   8  -2   7       68.29       39.59     51.79 o 
   9  -2   7      184.97      217.85     55.07 o 
  10  -2   7       78.08      100.05     67.27 o 
 -11  -1   7        4.01       14.58    118.45 o 
 -10  -1   7       51.60       31.47    113.99 o 
  -9  -1   7       35.89       65.52    108.94 o 
  -8  -1   7      200.76      175.28     52.56 o 
  -7  -1   7      114.81      118.76     53.09 o 
  -6  -1   7       63.60      112.17     52.23 o 
  -5  -1   7      120.73      157.34     49.77 o 
  -4  -1   7      345.04      383.28     46.31 o 
  -3  -1   7     2053.04     2316.53     76.91 o 
  -2  -1   7       13.77        0.75     33.08 o 
  -1  -1   7     3017.40     3341.29     41.14 o 
   0  -1   7     2088.16     2273.97     36.80 o 
   1  -1   7       94.74       88.28     28.38 o 
   2  -1   7      760.16      681.04     31.68 o 
   3  -1   7      719.02      691.89     26.42 o 
   4  -1   7      154.33      171.36     60.83 o 
   5  -1   7       20.68       36.52     44.40 o 
   6  -1   7      385.76      412.96     77.81 o 
   7  -1   7      185.67      153.94     49.23 o 
   8  -1   7      359.55      268.01     66.20 o 
   9  -1   7        0.36       -7.28     67.38 o 
  10  -1   7       14.40       68.41     70.11 o 
 -11   0   7       44.87      195.95    117.71 o 
 -10   0   7       13.47        4.70    112.84 o 
  -9   0   7      152.20      141.54    108.88 o 
  -8   0   7      579.58      549.90     74.77 o 
  -7   0   7      215.01      302.37     54.08 o 
  -6   0   7      378.38      432.35     55.32 o 
  -5   0   7       60.52       55.53     49.03 o 
  -4   0   7      415.05      399.45     33.57 o 
  -3   0   7      915.12     1019.41     32.78 o 
  -2   0   7     1637.68     1533.09     69.56 o 
  -1   0   7       18.24       27.06     33.23 o 
   0   0   7     2531.56     2791.34     48.96 o 
   1   0   7      886.91      962.57     39.77 o 
   2   0   7      484.18      508.80     26.43 o 
   3   0   7     3576.27     3934.27     60.43 o 
   4   0   7       98.56       96.48     40.96 o 
   5   0   7       11.29        5.26     44.49 o 
   6   0   7      496.31      539.81     63.38 o 
   7   0   7      697.60      497.06     67.30 o 
   8   0   7        0.08       -9.78     66.88 o 
   9   0   7       24.95       60.63     70.58 o 
  10   0   7      118.01      195.31     73.38 o 
 -12   1   7        8.67      170.44    116.54 o 
 -11   1   7        0.44       46.20    116.46 o 
 -10   1   7       44.30      -22.55    109.83 o 
  -9   1   7      480.15      518.48    105.15 o 
  -8   1   7       34.78        9.75     50.70 o 
  -7   1   7      234.01      311.77     54.47 o 
  -6   1   7      665.73      727.72     54.04 o 
  -5   1   7       73.97       63.27     46.88 o 
  -4   1   7       13.75        9.19     32.34 o 
  -3   1   7        3.73       15.99     16.21 o 
  -2   1   7     2429.59     2358.29     23.52 o 
  -1   1   7     1770.21     1802.32     27.93 o 
   0   1   7      377.09      472.78     25.80 o 
   1   1   7      286.08      276.73     27.91 o 
   2   1   7     6930.74     7218.32    105.53 o 
   3   1   7        2.37       44.82     32.50 o 
   4   1   7      391.26      381.60     57.57 o 
   5   1   7      228.14      215.80     61.31 o 
   6   1   7      192.98      172.99     62.57 o 
   7   1   7      384.36      239.43     68.47 o 
   8   1   7      233.93      268.67     68.63 o 
   9   1   7       52.14       37.26     69.54 o 
  10   1   7       12.42       38.01     78.77 o 
 -12   2   7       13.81      -64.46    115.65 o 
 -11   2   7       30.87      113.42    114.93 o 
 -10   2   7        0.82       36.23    109.96 o 
  -9   2   7      147.16      230.15    103.75 o 
  -8   2   7      159.28      161.94     52.20 o 
  -7   2   7       46.51      -13.89     53.87 o 
  -6   2   7     1196.66     1288.64     54.36 o 
  -5   2   7      431.42      447.18     37.24 o 
  -4   2   7      491.75      512.07     33.74 o 
  -3   2   7      616.64      695.47     22.29 o 
  -2   2   7     1743.19     1714.37     68.72 o 
  -1   2   7      331.69      393.52     26.94 o 
   0   2   7        3.72        3.88     27.29 o 
   1   2   7      396.01      427.82     29.33 o 
   2   2   7       28.24       49.53     36.31 o 
   3   2   7     1017.08     1036.19     45.00 o 
   4   2   7      362.43      392.10     62.19 o 
   5   2   7        1.31        7.22     61.59 o 
   6   2   7      195.32      240.58     65.25 o 
   7   2   7      292.15      210.44     71.53 o 
   8   2   7      115.68      130.44     68.53 o 
   9   2   7       55.74      104.29     72.26 o 
 -12   3   7        1.46       37.50    115.57 o 
 -11   3   7       28.46        4.89    110.35 o 
 -10   3   7      291.06      348.93    108.24 o 
  -9   3   7       32.05       65.72     97.17 o 
  -8   3   7       44.71       23.75     50.84 o 
  -7   3   7      153.37      122.20     52.54 o 
  -6   3   7       73.88       72.34     49.86 o 
  -5   3   7      800.11      859.57     57.81 o 
  -4   3   7      750.98      622.48     22.20 o 
  -3   3   7      196.05      180.43     23.45 o 
  -2   3   7      282.73      345.44     27.14 o 
  -1   3   7      972.24     1081.60     37.33 o 
   0   3   7      351.39      508.65     34.07 o 
   1   3   7      202.88      205.28     36.29 o 
   2   3   7      257.78      397.17     50.28 o 
   3   3   7        1.00       12.08     43.90 o 
   4   3   7      215.90      317.96     46.46 o 
   5   3   7      502.54      518.51     65.11 o 
   6   3   7      167.09      110.21     65.01 o 
   7   3   7      264.27      183.55     68.31 o 
   8   3   7      291.56      299.68     74.41 o 
   9   3   7        2.68       11.05     73.97 o 
 -12   4   7        4.09       45.41    113.35 o 
 -11   4   7       32.98      -75.04    109.80 o 
 -10   4   7        4.35      -21.25    103.27 o 
  -9   4   7        0.34      -67.10     94.86 o 
  -8   4   7      261.29      283.69     51.40 o 
  -7   4   7      228.50      200.37     52.58 o 
  -6   4   7      169.64      153.72     39.79 o 
  -5   4   7       66.23       96.94     36.93 o 
  -4   4   7      558.97      523.12     24.54 o 
  -3   4   7     1426.01     1292.58     37.62 o 
  -2   4   7     1190.47     1152.37     42.46 o 
  -1   4   7       88.32      126.82     34.07 o 
   0   4   7      897.24     1068.18     50.53 o 
   1   4   7       75.89       79.46     39.09 o 
   2   4   7       15.84       24.54     41.82 o 
   3   4   7      246.94      235.35     46.98 o 
   4   4   7      655.55      722.90     49.01 o 
   5   4   7       28.57       26.01     46.57 o 
   6   4   7       84.27        2.84     64.72 o 
   7   4   7      171.30      159.14     67.69 o 
   8   4   7        9.56        4.41     70.79 o 
 -12   5   7        8.81      -16.77    108.68 o 
 -11   5   7        8.25        9.55    104.34 o 
 -10   5   7       13.61       14.34    100.16 o 
  -9   5   7        1.90       -1.46     93.24 o 
  -8   5   7       84.19      112.24     50.49 o 
  -7   5   7      247.59      191.52     40.83 o 
  -6   5   7      700.24      682.81     42.43 o 
  -5   5   7      626.44      590.83     30.91 o 
  -4   5   7      755.69      915.81     35.94 o 
  -3   5   7      387.98      422.77     35.46 o 
  -2   5   7        1.06       22.71     35.47 o 
  -1   5   7     2440.21     2492.11     44.40 o 
   0   5   7      436.02      450.81     40.21 o 
   1   5   7      120.40      151.63     65.93 o 
   2   5   7      883.51     1012.05     46.50 o 
   3   5   7        1.55        8.34     44.54 o 
   4   5   7       70.29       34.19     47.27 o 
   5   5   7      367.41      316.74     50.44 o 
   6   5   7      239.01      220.74     52.79 o 
   7   5   7      127.32      130.38     68.66 o 
   8   5   7        5.55       18.80     71.09 o 
 -12   6   7      145.88      236.22    108.29 o 
 -11   6   7       10.02       54.61    102.83 o 
 -10   6   7        7.41      109.59     96.56 o 
  -9   6   7      106.45       94.76     90.52 o 
  -8   6   7       18.14       23.08     40.04 o 
  -7   6   7      186.50      150.03     47.54 o 
  -6   6   7        3.01       27.40     47.00 o 
  -5   6   7      120.87      115.75     32.55 o 
  -4   6   7       32.22       51.36     34.51 o 
  -3   6   7      232.05      210.67     37.21 o 
  -2   6   7     2063.39     2092.50     71.70 o 
  -1   6   7      806.45      761.50     89.56 o 
   0   6   7     2522.19     3017.78    110.52 o 
   1   6   7       69.86       22.04     42.49 o 
   2   6   7      204.84      289.53     44.09 o 
   3   6   7      659.85      762.15     48.34 o 
   4   6   7       80.76      110.42     48.72 o 
   5   6   7       10.02       12.14     50.21 o 
   6   6   7      911.41      863.75    138.91 o 
   7   6   7       57.62       66.04     66.99 o 
 -12   7   7       15.79       53.56    104.67 o 
 -11   7   7        7.08      -24.47     97.47 o 
  -9   7   7       11.03       29.63     64.97 o 
  -8   7   7       20.87        1.36     68.06 o 
  -7   7   7       67.02      -15.14     44.52 o 
  -6   7   7        6.37       29.38     44.67 o 
  -5   7   7      105.79       59.51     36.89 o 
  -4   7   7     1139.73     1184.95     43.10 o 
  -3   7   7        5.06       25.04     38.69 o 
  -2   7   7      104.57      111.14     39.82 o 
  -1   7   7      247.55      246.34     40.29 o 
   0   7   7      758.67      803.23     42.73 o 
   1   7   7      502.60      485.32     80.50 o 
   2   7   7      565.77      546.74     46.63 o 
   3   7   7        1.35      -31.51     46.10 o 
   4   7   7       17.31       21.21     48.97 o 
   5   7   7      488.65      446.45     74.68 o 
   6   7   7       18.98       71.39     51.24 o 
   7   7   7      301.43      308.61     66.79 o 
 -11   8   7        2.59       16.85     65.68 o 
 -10   8   7        0.00       17.41     64.05 o 
  -9   8   7      121.88       69.54     67.19 o 
  -8   8   7      146.53      193.50     47.14 o 
  -7   8   7        0.15       15.59     43.99 o 
  -6   8   7      220.26      224.32     34.34 o 
  -5   8   7      111.14      130.29     36.86 o 
  -4   8   7        0.28        2.04     36.73 o 
  -3   8   7      226.54      122.72     55.67 o 
  -2   8   7      338.23      376.69     89.77 o 
  -1   8   7       17.47       19.05     37.65 o 
   0   8   7      100.26       84.97     38.78 o 
   1   8   7      135.14      155.76     41.56 o 
   2   8   7       99.90       61.03     59.34 o 
   3   8   7      475.79      509.81     52.25 o 
   4   8   7      299.43      286.12     49.56 o 
   5   8   7      196.74      157.37     51.01 o 
   6   8   7       75.93       62.41     49.94 o 
  -8   9   7       16.97       67.22     73.39 o 
  -7   9   7      447.08      432.28     85.24 o 
  -6   9   7       15.29       46.19     58.42 o 
  -5   9   7      184.81      156.26     61.60 o 
  -4   9   7      192.45      162.73     61.09 o 
  -3   9   7       30.12      -11.96     65.41 o 
  -2   9   7      204.07      134.75     48.86 o 
  -1   9   7      213.57      258.24     82.15 o 
   0   9   7       44.12       16.86     39.67 o 
   1   9   7       81.67      101.84     42.78 o 
   2   9   7      382.37      364.89     81.44 o 
   3   9   7       54.41       56.59     46.38 o 
   4   9   7      672.98      659.93     51.74 o 
   5   9   7      145.24      146.16     87.85 o 
  -7  10   7       92.96       89.56     85.28 o 
  -6  10   7      544.34      421.99     64.17 o 
  -5  10   7       77.22       42.52     62.97 o 
  -4  10   7       42.19       15.91     65.11 o 
  -3  10   7       22.49        5.05     71.95 o 
  -2  10   7      344.32      313.37     76.13 o 
  -1  10   7      634.09      665.25     80.33 o 
   0  10   7       36.44       24.13     80.24 o 
   1  10   7       94.11       16.88     83.29 o 
   2  10   7       47.27       96.45     88.20 o 
   3  10   7      510.36      600.91     90.84 o 
   4  10   7       83.70       99.62     88.55 o 
  -6  11   7       24.80      104.48     65.39 o 
  -5  11   7      196.92      195.41     71.33 o 
  -4  11   7       31.78       64.22     72.33 o 
  -3  11   7      127.66      163.31     77.84 o 
  -2  11   7      277.72      196.89     79.78 o 
  -1  11   7      158.50      176.62     81.88 o 
   0  11   7       85.32       83.46     81.61 o 
   1  11   7       44.45       53.20     85.60 o 
   2  11   7      250.62      205.35     89.81 o 
   3  11   7        0.21       17.20     87.53 o 
  -6  12   7      163.88      167.69     69.10 o 
  -5  12   7       73.58      126.01     73.32 o 
  -4  12   7       16.44      -14.87     73.45 o 
  -3  12   7       94.45       32.10     77.90 o 
  -2  12   7       18.33        6.58     79.71 o 
  -1  12   7      425.98      444.64     85.36 o 
   0  12   7      298.71      296.35     86.25 o 
   1  12   7        1.52       41.30     86.03 o 
  -6  13   7        1.61       47.78     73.29 o 
  -5  13   7       19.53       40.51     75.55 o 
  -4  13   7       77.74       56.61     79.03 o 
  -3  13   7        0.01      -15.85     80.92 o 
  -2  13   7       67.54       -9.94     81.17 o 
  -1  13   7        0.98        1.84     82.03 o 
   1 -14   8      140.91      187.28     82.74 o 
   3 -14   8      134.19       13.27     74.20 o 
  -1 -13   8      108.88       55.28     86.25 o 
   0 -13   8        1.42       99.72     83.70 o 
   1 -13   8        1.42       -7.83     79.57 o 
   2 -13   8       85.67      104.96     52.79 o 
   3 -13   8        0.81       21.37     63.07 o 
   4 -13   8      175.31      171.37     67.24 o 
   5 -13   8       13.03        3.91     68.93 o 
  -3 -12   8       36.75       81.59     90.81 o 
  -2 -12   8       17.95       82.60     92.32 o 
  -1 -12   8       54.32       43.24     85.86 o 
   0 -12   8        4.61      108.82     82.68 o 
   1 -12   8       50.66       12.18     76.40 o 
   2 -12   8       79.86       66.93     50.59 o 
   3 -12   8      478.36      460.68     66.80 o 
   4 -12   8       27.63       49.21     67.19 o 
   5 -12   8      114.44       56.36     67.56 o 
   6 -12   8        4.54       20.21     94.79 o 
   7 -12   8        0.10       53.77     85.76 o 
  -4 -11   8      113.80       94.03     89.90 o 
  -3 -11   8       10.11       21.96     91.38 o 
  -2 -11   8       16.70       40.85     88.00 o 
  -1 -11   8      474.80      446.35     87.22 o 
   0 -11   8       89.56       53.27     80.78 o 
   1 -11   8      518.53      457.74     50.83 o 
   2 -11   8      114.14      112.80     49.37 o 
   3 -11   8      138.60       85.88     63.88 o 
   4 -11   8      106.13      120.72     64.12 o 
   5 -11   8       66.99       86.45     68.85 o 
   6 -11   8        0.20        3.04     69.77 o 
   7 -11   8       94.49       91.70     73.59 o 
  -6 -10   8      298.81      230.44     86.84 o 
  -5 -10   8       38.07       -7.22     89.50 o 
  -4 -10   8      221.67      282.27     92.06 o 
  -3 -10   8       77.03       31.90     87.34 o 
  -2 -10   8       74.72       49.14     86.20 o 
  -1 -10   8        9.65        7.65     82.61 o 
   0 -10   8       52.16       74.26     78.11 o 
   1 -10   8      120.94      115.13     48.60 o 
   2 -10   8      385.49      318.70     56.39 o 
   3 -10   8       44.40       70.85     61.56 o 
   4 -10   8       39.30       32.14     65.70 o 
   5 -10   8       50.22       32.44     67.29 o 
   6 -10   8      233.99      298.11     79.09 o 
   7 -10   8        0.14        4.63     69.71 o 
   8 -10   8        0.76       30.46     72.32 o 
  -7  -9   8       43.83       52.96     84.20 o 
  -6  -9   8       54.68      121.44     89.06 o 
  -5  -9   8      421.69      525.34     92.88 o 
  -4  -9   8      338.18      368.98     90.36 o 
  -3  -9   8       46.14       79.53     85.93 o 
  -2  -9   8       26.69       61.05     82.36 o 
  -1  -9   8       78.22      -13.38     78.27 o 
   0  -9   8       80.51       87.63     74.07 o 
   1  -9   8      926.83      894.60     48.54 o 
   2  -9   8      129.07       78.67     45.42 o 
   3  -9   8       28.30       36.19     58.76 o 
   4  -9   8       11.23       36.79     61.94 o 
   5  -9   8       22.53       55.60     66.10 o 
   6  -9   8       15.73       71.48     67.07 o 
   7  -9   8      149.72      177.22     70.09 o 
   8  -9   8        0.10       17.98     72.27 o 
   9  -9   8        2.74       43.95     74.64 o 
  -8  -8   8        8.02       20.22     83.34 o 
  -7  -8   8        6.46      -25.81     84.30 o 
  -6  -8   8       39.07      -35.42     83.04 o 
  -5  -8   8      209.74      110.91     85.02 o 
  -4  -8   8      311.70      289.96     85.70 o 
  -3  -8   8      449.29      423.49     83.44 o 
  -2  -8   8       14.42        8.64     76.62 o 
  -1  -8   8     1375.98     1311.29     78.67 o 
   0  -8   8      512.52      572.99     43.11 o 
   1  -8   8       23.32       14.11     43.22 o 
   2  -8   8      361.86      330.30     44.43 o 
   3  -8   8      329.63      360.51     55.37 o 
   4  -8   8       24.91       79.29     57.92 o 
   5  -8   8        2.25      -18.77     63.80 o 
   6  -8   8      174.58      233.65     69.01 o 
   7  -8   8        1.67      -19.49     72.95 o 
   8  -8   8       15.78       37.78     74.53 o 
   9  -8   8       48.79       90.48     76.84 o 
  -8  -7   8      127.04      178.22     67.24 o 
  -7  -7   8        1.59       29.96     67.46 o 
  -6  -7   8      142.50      168.11     67.99 o 
  -5  -7   8      223.86      277.77     83.30 o 
  -4  -7   8      236.02      245.74     80.00 o 
  -3  -7   8      188.52       75.85     76.69 o 
  -2  -7   8        2.51       26.12     72.79 o 
  -1  -7   8       10.90      -11.83     70.03 o 
   0  -7   8      199.40      186.37     41.24 o 
   1  -7   8     1335.88     1566.77     46.94 o 
   2  -7   8      234.49      273.81     47.02 o 
   3  -7   8      107.80      121.54     56.44 o 
   4  -7   8      783.60      849.74     89.59 o 
   5  -7   8       83.55       46.87     65.77 o 
   6  -7   8        3.63       30.48     67.88 o 
   7  -7   8       67.89       95.05     70.39 o 
   8  -7   8        3.19        7.09     71.30 o 
   9  -7   8       16.96        1.09     73.69 o 
  10  -7   8        0.60      123.73    123.52 o 
  -9  -6   8      210.71      242.43    125.38 o 
  -8  -6   8      230.42      231.14     66.13 o 
  -7  -6   8      195.26      241.67     66.90 o 
  -6  -6   8      175.98      192.51     67.48 o 
  -5  -6   8       15.96       36.56     61.93 o 
  -4  -6   8      187.25      132.39     75.45 o 
  -3  -6   8      205.52      232.35     76.21 o 
  -2  -6   8       65.16       92.06     73.20 o 
  -1  -6   8        2.00        5.98     67.33 o 
   0  -6   8     1721.95     1821.56     44.15 o 
   1  -6   8        8.00       54.85     39.41 o 
   2  -6   8      972.89      967.54     52.84 o 
   3  -6   8      480.26      572.62     69.85 o 
   4  -6   8      382.78      343.45     78.94 o 
   5  -6   8      193.34      240.39     61.17 o 
   6  -6   8      222.03      169.96     66.14 o 
   7  -6   8       11.56       -1.19     68.46 o 
   8  -6   8       23.43       22.83     71.66 o 
   9  -6   8        6.32       13.01     71.30 o 
  10  -6   8        0.14       84.44     72.19 o 
  -9  -5   8       23.54       66.13     60.79 o 
  -8  -5   8      545.42      441.42     64.67 o 
  -7  -5   8      455.02      481.70     65.06 o 
  -6  -5   8      129.94      157.36     62.15 o 
  -5  -5   8      414.97      448.24     61.31 o 
  -4  -5   8       50.87      129.46     75.03 o 
  -3  -5   8       96.60       54.73     37.65 o 
  -2  -5   8     1998.56     1887.66    223.74 o 
  -1  -5   8      238.37      262.56     23.91 o 
   0  -5   8      647.94      721.59     37.26 o 
   1  -5   8      206.91      221.44     38.58 o 
   2  -5   8      130.92      148.27     38.09 o 
   3  -5   8      856.06     1105.05     58.91 o 
   4  -5   8      420.23      489.01     62.60 o 
   5  -5   8      124.31      140.08     60.69 o 
   6  -5   8      171.10      195.88     83.42 o 
   7  -5   8       89.90      145.68     66.55 o 
   8  -5   8        4.48       -4.58     69.74 o 
   9  -5   8       59.13       98.63     69.35 o 
  10  -5   8      134.20      244.89     71.66 o 
 -10  -4   8       53.65      131.52    118.20 o 
  -9  -4   8        5.36       56.55     59.44 o 
  -8  -4   8      241.72      242.60     61.33 o 
  -7  -4   8      618.21      592.97     64.22 o 
  -6  -4   8     1392.53     1487.60     76.34 o 
  -5  -4   8      391.82      367.42     59.50 o 
  -4  -4   8      228.92      235.87     58.72 o 
  -3  -4   8      252.27      224.03     39.58 o 
  -2  -4   8      118.73       74.41     33.29 o 
  -1  -4   8     2774.04     2914.87     58.76 o 
   0  -4   8       68.16       76.97     24.09 o 
   1  -4   8       96.29      114.88     23.99 o 
   2  -4   8      505.42      409.47     25.62 o 
   3  -4   8      780.80      730.07     44.68 o 
   4  -4   8       26.52       16.33     33.69 o 
   5  -4   8      339.74      363.36     58.74 o 
   6  -4   8      348.58      380.44     44.55 o 
   7  -4   8       96.37       42.14     46.04 o 
   8  -4   8       42.96       53.68     42.19 o 
   9  -4   8       80.41       67.52     44.21 o 
  10  -4   8       25.25      107.31     45.43 o 
 -10  -3   8       25.37       29.36    115.99 o 
  -9  -3   8        3.39       -3.66     57.70 o 
  -8  -3   8      186.53      259.53     65.13 o 
  -7  -3   8        0.86      -10.11     56.91 o 
  -6  -3   8      139.64      152.72     55.57 o 
  -5  -3   8       57.89       19.10     56.96 o 
  -4  -3   8        7.05       22.99     54.81 o 
  -3  -3   8       36.74       67.22     38.46 o 
  -2  -3   8     1774.64     1855.89     40.12 o 
  -1  -3   8        3.20       28.53     23.04 o 
   0  -3   8      433.06      494.74     24.86 o 
   1  -3   8      273.58      362.19     37.01 o 
   2  -3   8      544.98      620.14     48.51 o 
   3  -3   8      751.56      738.51     38.58 o 
   4  -3   8       93.60       90.00     39.97 o 
   5  -3   8       69.20       55.22     42.30 o 
   6  -3   8       22.95       54.45     44.84 o 
   7  -3   8       60.17       70.03     48.44 o 
   8  -3   8        0.66       11.97     50.37 o 
   9  -3   8      115.17      103.42     52.49 o 
  10  -3   8       73.55        9.58     66.30 o 
 -11  -2   8        0.15      -15.86    116.13 o 
 -10  -2   8       10.21       69.55    111.95 o 
  -9  -2   8      114.45      180.05     57.49 o 
  -8  -2   8        5.13        9.25     57.01 o 
  -7  -2   8      291.41      273.88     63.45 o 
  -6  -2   8        9.78       48.61     54.85 o 
  -5  -2   8       90.56      134.69     55.13 o 
  -4  -2   8      918.18     1054.69     42.88 o 
  -3  -2   8      481.44      548.18     39.64 o 
  -2  -2   8       32.62       88.17     33.98 o 
  -1  -2   8      707.86      676.83     40.20 o 
   0  -2   8      914.79      823.07     33.36 o 
   1  -2   8     1850.75     1906.42     36.63 o 
   2  -2   8     1668.25     1812.87     32.12 o 
   3  -2   8      150.95      153.39     27.40 o 
   4  -2   8       73.21       79.14     41.72 o 
   5  -2   8       52.25       65.25     44.84 o 
   6  -2   8      267.84      312.82     47.20 o 
   7  -2   8      117.49      120.22     50.14 o 
   8  -2   8      183.48       84.97     61.41 o 
   9  -2   8       39.42       10.97     63.70 o 
  10  -2   8       26.08       22.69     65.96 o 
 -11  -1   8        1.36      -12.66    112.30 o 
 -10  -1   8        3.49       -7.79    111.14 o 
  -9  -1   8       72.21       82.91    107.45 o 
  -8  -1   8     1001.24     1050.09     58.74 o 
  -7  -1   8      104.21       95.17     53.09 o 
  -6  -1   8       36.07       42.06     54.18 o 
  -5  -1   8      380.32      416.76     53.21 o 
  -4  -1   8      297.89      321.25     37.66 o 
  -3  -1   8     1183.00     1205.33     36.30 o 
  -2  -1   8     4411.31     4986.28     59.63 o 
  -1  -1   8        0.16       -0.51     33.45 o 
   0  -1   8      976.89      966.48     35.04 o 
   1  -1   8     1745.64     1671.90     36.72 o 
   2  -1   8       25.71       13.69     27.19 o 
   3  -1   8     1441.42     1368.70     47.85 o 
   4  -1   8      307.52      305.16     43.71 o 
   5  -1   8      959.25     1058.28     76.12 o 
   6  -1   8      167.12      163.96     57.96 o 
   7  -1   8      251.26      286.55     62.81 o 
   8  -1   8        5.27       -1.21     64.39 o 
   9  -1   8      163.19      126.64     67.42 o 
  10  -1   8       64.22       63.23     69.84 o 
 -11   0   8       11.13       11.26    112.98 o 
 -10   0   8      195.26      339.29    110.69 o 
  -9   0   8      306.49      335.61    105.58 o 
  -8   0   8       70.92       97.08     53.34 o 
  -7   0   8      652.80      697.78     56.00 o 
  -6   0   8      216.62      329.95     71.46 o 
  -5   0   8        3.78       -2.28     52.09 o 
  -4   0   8      192.66      162.26     37.13 o 
  -3   0   8      855.27      847.19     34.21 o 
  -2   0   8     1254.64     1596.03     54.37 o 
  -1   0   8     1733.05     1938.36     98.25 o 
   0   0   8      137.15      192.52     34.06 o 
   1   0   8      154.92      154.12     26.93 o 
   2   0   8     1886.47     1847.28     42.18 o 
   3   0   8       12.13       39.97     33.05 o 
   4   0   8       71.46       37.39     56.44 o 
   5   0   8      593.80      700.92     63.41 o 
   6   0   8       99.67      139.94     61.12 o 
   7   0   8      163.30      173.06     67.29 o 
   8   0   8      122.24       78.72     65.88 o 
   9   0   8       38.38       64.72     69.44 o 
 -12   1   8        2.10       12.29    112.71 o 
 -11   1   8        9.18       24.76    112.59 o 
 -10   1   8        0.22      -23.04    107.54 o 
  -9   1   8      370.41      413.32    105.91 o 
  -8   1   8      205.52      251.68     53.50 o 
  -7   1   8      158.11      141.79     71.94 o 
  -6   1   8      222.95      228.47     54.38 o 
  -5   1   8      198.65      198.20     38.86 o 
  -4   1   8       95.01       60.66     35.32 o 
  -3   1   8      396.51      362.18     32.33 o 
  -2   1   8      189.16      207.00     39.32 o 
  -1   1   8     1543.45     1907.18     43.30 o 
   0   1   8      338.52      359.65     37.54 o 
   1   1   8      561.34      662.48     36.75 o 
   2   1   8      657.56      596.77     37.87 o 
   3   1   8     2734.24     2790.05     43.84 o 
   4   1   8        5.73      -11.16     59.18 o 
   5   1   8       39.07       85.50     60.71 o 
   6   1   8      430.54      316.12     66.63 o 
   7   1   8      208.50      239.14     67.95 o 
   8   1   8       51.66      -23.05     68.79 o 
   9   1   8       65.57       80.14     70.45 o 
 -12   2   8        5.42      -45.22    111.38 o 
 -11   2   8       11.32       51.98    109.62 o 
 -10   2   8      265.51      313.88    106.41 o 
  -9   2   8      532.38      815.22    102.31 o 
  -8   2   8      201.97      186.65    101.66 o 
  -7   2   8      663.82      731.46     57.36 o 
  -6   2   8       72.40       88.14     52.21 o 
  -5   2   8      297.42      243.34     39.16 o 
  -4   2   8      426.82      517.12     35.90 o 
  -3   2   8       95.24       87.35     20.91 o 
  -2   2   8        0.91       24.61     26.04 o 
  -1   2   8     1052.34     1009.89     30.78 o 
   0   2   8      378.66      352.28     30.31 o 
   1   2   8       26.87       67.99     30.84 o 
   2   2   8     2488.44     2713.66     38.98 o 
   3   2   8      136.46      175.18     39.84 o 
   4   2   8      306.44      378.02     63.95 o 
   5   2   8      553.69      578.09     66.50 o 
   6   2   8        1.73      -38.98     64.14 o 
   7   2   8      265.86      214.00     71.04 o 
   8   2   8      368.65      354.46     73.50 o 
   9   2   8        1.49        0.00     69.77 o 
 -12   3   8       22.38       43.70    113.66 o 
 -11   3   8       50.97      129.72    109.77 o 
 -10   3   8      208.69      222.09    105.41 o 
  -9   3   8       38.10       85.92     96.21 o 
  -8   3   8       13.53      -19.71     53.77 o 
  -7   3   8        1.17      -10.98     52.52 o 
  -6   3   8       62.34       69.24     41.19 o 
  -5   3   8      324.77      300.45     38.73 o 
  -4   3   8       51.15       41.76     33.59 o 
  -3   3   8      869.31      957.28     32.28 o 
  -2   3   8      275.90      325.88     33.25 o 
  -1   3   8        0.99        3.55     30.15 o 
   0   3   8      464.26      487.20     33.32 o 
   1   3   8      855.07      971.96     36.40 o 
   2   3   8        1.60       38.47     43.24 o 
   3   3   8      166.22      274.14     46.23 o 
   4   3   8       89.00       53.81     60.14 o 
   5   3   8       39.17      -15.37     63.79 o 
   6   3   8       93.61       78.57     67.69 o 
   7   3   8      359.80      305.96     71.98 o 
   8   3   8       10.03        9.20     71.65 o 
 -12   4   8        4.31       37.37    109.98 o 
 -11   4   8       35.44       25.42    106.25 o 
 -10   4   8       11.61      -10.49     99.21 o 
  -9   4   8       62.06       11.69     92.64 o 
  -8   4   8        0.16       -9.95     51.52 o 
  -7   4   8       11.07       49.29     40.68 o 
  -6   4   8      717.75      664.07     43.49 o 
  -5   4   8      421.58      380.26     50.56 o 
  -4   4   8     1292.03     1235.21     52.36 o 
  -3   4   8       45.67       41.76     30.29 o 
  -2   4   8      346.30      446.54     33.78 o 
  -1   4   8     1426.38     1602.40     47.26 o 
   0   4   8        1.26       34.26     39.81 o 
   1   4   8      561.86      637.65     43.22 o 
   2   4   8      150.95      151.83     45.21 o 
   3   4   8       17.59       54.55     45.83 o 
   4   4   8        8.90       35.04     46.76 o 
   5   4   8      343.56      315.13     68.10 o 
   6   4   8      103.96       76.13     67.73 o 
   7   4   8      133.66      127.20     71.69 o 
   8   4   8        4.10       41.24     69.47 o 
 -12   5   8      104.64       77.64    107.07 o 
 -11   5   8       86.36       94.28    101.43 o 
 -10   5   8        0.86       65.96     94.31 o 
  -9   5   8      210.57      304.09     91.26 o 
  -8   5   8       17.39       43.71     41.06 o 
  -7   5   8      139.11      123.98     48.67 o 
  -6   5   8       59.52       59.31     49.24 o 
  -5   5   8      575.31      726.03     52.58 o 
  -4   5   8      274.03      243.82     31.86 o 
  -3   5   8     1300.68     1399.11     41.17 o 
  -2   5   8     2568.21     2428.34     45.43 o 
  -1   5   8      457.41      622.86     41.48 o 
   0   5   8     1428.86     1569.07     82.07 o 
   1   5   8      264.33      269.48     44.14 o 
   2   5   8       27.96        3.16     44.20 o 
   3   5   8      496.79      501.97     47.56 o 
   4   5   8      226.12      245.95     50.18 o 
   5   5   8        2.19       62.78     50.32 o 
   6   5   8     1014.99      937.39     76.61 o 
   7   5   8      129.28      153.29     69.56 o 
 -12   6   8       36.01       71.98    103.19 o 
  -9   6   8        6.92      100.25     70.24 o 
  -8   6   8       50.46       47.88     49.27 o 
  -7   6   8        4.31      -21.44     48.56 o 
  -6   6   8      179.72      174.47     46.99 o 
  -5   6   8      248.86      229.73     49.29 o 
  -4   6   8       66.11       58.29     35.16 o 
  -3   6   8        0.55        1.36     38.08 o 
  -2   6   8     1127.51      992.32     42.57 o 
  -1   6   8      671.87      798.41     43.54 o 
   0   6   8      213.42      314.31     43.24 o 
   1   6   8       28.73       44.80     42.14 o 
   2   6   8     1100.83     1135.61     81.75 o 
   3   6   8       18.81        6.95     47.12 o 
   4   6   8      200.17      253.18     51.82 o 
   5   6   8      508.34      484.48     53.36 o 
   6   6   8       84.22      122.22     52.78 o 
   7   6   8       67.78       44.91     69.05 o 
 -11   7   8        4.51       27.99     69.38 o 
 -10   7   8        0.56       54.45     68.56 o 
  -9   7   8       31.21      -35.77     68.83 o 
  -8   7   8       44.50       32.45     49.25 o 
  -7   7   8        1.93      -19.88     46.41 o 
  -6   7   8      332.42      329.43     47.40 o 
  -5   7   8        6.58       78.30     33.04 o 
  -4   7   8        8.07       35.65     44.20 o 
  -3   7   8      158.76      170.94     40.37 o 
  -2   7   8       22.91       25.62     40.20 o 
  -1   7   8       38.47       25.86     68.27 o 
   0   7   8        9.19       36.71     40.87 o 
   1   7   8      404.48      493.01    123.96 o 
   2   7   8      213.60      266.63     46.48 o 
   3   7   8      576.34      602.04     76.24 o 
   4   7   8       11.95       46.29     50.38 o 
   5   7   8       47.30       59.19     52.22 o 
   6   7   8       34.88        3.54     51.57 o 
 -11   8   8       37.36       92.57     68.29 o 
 -10   8   8       67.03       83.70     70.06 o 
  -9   8   8      106.51       99.59     64.99 o 
  -8   8   8        0.35       12.33     48.20 o 
  -7   8   8      276.09      303.10     49.16 o 
  -6   8   8       16.40       27.33     52.59 o 
  -5   8   8       28.61       31.50     37.73 o 
  -4   8   8      529.57      517.70     70.56 o 
  -3   8   8       43.81       14.29     38.95 o 
  -2   8   8       87.83      106.17     39.30 o 
  -1   8   8      268.94      200.91     40.35 o 
   0   8   8      276.93      264.18     42.89 o 
   1   8   8      328.21      310.77     46.01 o 
   2   8   8      412.86      323.95     53.36 o 
   3   8   8      111.99      136.47     48.83 o 
   4   8   8      304.65      310.65     51.78 o 
   5   8   8      405.90      366.95     52.84 o 
   6   8   8       31.29       30.49     63.67 o 
  -8   9   8       26.17       51.98     76.58 o 
  -7   9   8       51.45       98.64     83.30 o 
  -6   9   8      330.60      288.19     47.84 o 
  -5   9   8       36.00       51.50     38.90 o 
  -4   9   8        3.65       38.62     39.36 o 
  -3   9   8      246.48      161.69     40.34 o 
  -2   9   8      117.72      103.77     40.23 o 
  -1   9   8      179.38      166.95     41.13 o 
   0   9   8      155.40      134.40     42.94 o 
   1   9   8      219.20      232.01     45.91 o 
   2   9   8       69.26       90.76     47.02 o 
   3   9   8      222.92      230.17     49.04 o 
   4   9   8      636.52      581.35     72.15 o 
   5   9   8      121.46       92.84     61.07 o 
  -8  10   8       36.54      101.51     79.26 o 
  -7  10   8       90.13      171.20     88.74 o 
  -5  10   8      233.39      195.27     65.48 o 
  -4  10   8      109.95       93.53     67.93 o 
  -3  10   8        2.41        1.60     69.59 o 
  -2  10   8      124.95      143.40     74.72 o 
  -1  10   8      114.11      127.79     76.68 o 
   0  10   8        4.36        1.26     80.29 o 
   1  10   8       46.64       24.59     85.96 o 
   2  10   8      179.84      218.25     89.54 o 
   3  10   8       18.65        5.67     87.82 o 
  -8  11   8       38.34       90.91     82.38 o 
  -7  11   8       25.77       51.38     89.82 o 
  -5  11   8       32.14       19.19     67.40 o 
  -4  11   8      139.94       93.69     71.43 o 
  -3  11   8      109.61       81.36     74.52 o 
  -2  11   8      201.43      232.87     78.46 o 
  -1  11   8      490.25      459.27     82.95 o 
   0  11   8      155.88      159.81     83.49 o 
   1  11   8        3.79      -34.19     88.04 o 
   2  11   8       33.42      154.81     90.40 o 
  -6  12   8       19.43       20.97     65.96 o 
  -5  12   8       30.74      -55.56     71.06 o 
  -4  12   8       44.24       39.73     75.85 o 
  -3  12   8       12.57       -3.05     77.44 o 
  -2  12   8      212.93      206.16     82.35 o 
  -1  12   8       18.05      -44.93     81.34 o 
   0  12   8       55.61       72.15     85.26 o 
  -6  13   8       13.96       69.97     70.85 o 
  -5  13   8        4.14       76.15     77.30 o 
  -4  13   8        3.02       49.84     77.67 o 
  -3  13   8       83.57      103.35     79.45 o 
  -2  13   8        0.74      -21.78     79.89 o 
   0 -13   9      174.56      257.22     84.56 o 
   1 -13   9        4.82       13.54     78.20 o 
   3 -13   9      110.94      107.99     63.16 o 
   4 -13   9        7.49       65.71     78.30 o 
  -2 -12   9        3.07        0.63     88.24 o 
  -1 -12   9      178.88      137.35     88.72 o 
   0 -12   9        7.69       14.19     84.80 o 
   1 -12   9       51.03       35.59     77.92 o 
   3 -12   9        3.04       -5.20     62.79 o 
   4 -12   9      193.04      217.91     94.74 o 
   5 -12   9       10.31       40.62     68.90 o 
   6 -12   9        3.24       68.94     84.73 o 
  -4 -11   9       98.60      135.17     92.79 o 
  -3 -11   9      109.80      101.08     89.83 o 
  -2 -11   9        3.97       72.88     89.12 o 
  -1 -11   9       68.22      -27.16     83.63 o 
   0 -11   9       48.01       46.72     79.51 o 
   1 -11   9       38.39      -10.46     74.32 o 
   2 -11   9      151.62      132.44     49.60 o 
   3 -11   9      231.93      239.05     63.58 o 
   4 -11   9       10.83       29.49     65.41 o 
   5 -11   9       26.61       61.13     67.33 o 
   6 -11   9       45.42       25.36     71.32 o 
   7 -11   9        0.54       76.60     70.12 o 
  -5 -10   9       30.22      -38.08     93.18 o 
  -4 -10   9      134.00      169.91     91.64 o 
  -3 -10   9       98.34      170.95     90.02 o 
  -2 -10   9      394.95      465.99     88.28 o 
  -1 -10   9        0.73      -24.37     84.22 o 
   0 -10   9       14.59      -48.09     78.94 o 
   1 -10   9      186.71      189.49     73.86 o 
   2 -10   9      270.02      221.74     48.38 o 
   3 -10   9      360.29      254.61     62.54 o 
   4 -10   9        1.86      -40.19     63.66 o 
   5 -10   9       55.29      156.19     67.75 o 
   6 -10   9       16.05       53.36     68.61 o 
   7 -10   9       34.71      113.19     70.68 o 
   8 -10   9       17.89       77.77     70.87 o 
  -6  -9   9       10.71       17.81     89.18 o 
  -5  -9   9        2.59       44.80     88.05 o 
  -4  -9   9      244.35      254.50     91.66 o 
  -3  -9   9      173.07       81.42     87.59 o 
  -2  -9   9       37.34      169.92     83.79 o 
  -1  -9   9      296.22      271.58     81.37 o 
   0  -9   9      296.86      312.40     77.07 o 
   1  -9   9       68.51       66.77     45.56 o 
   2  -9   9      897.54      807.31     48.72 o 
   3  -9   9        2.35       16.64     59.04 o 
   4  -9   9       35.61       75.01     62.03 o 
   5  -9   9        1.82      -17.93     65.44 o 
   6  -9   9      127.35      160.58     77.17 o 
   7  -9   9      184.30      351.42     72.76 o 
   8  -9   9       13.48       72.04     73.39 o 
  -8  -8   9      160.42      194.16     82.44 o 
  -7  -8   9       14.94       62.13     85.48 o 
  -6  -8   9        3.02      -24.69     85.91 o 
  -5  -8   9       20.59       -6.79     85.58 o 
  -4  -8   9       47.81       61.68     86.75 o 
  -3  -8   9      168.09      339.51     85.64 o 
  -2  -8   9       30.07       16.08     78.95 o 
  -1  -8   9       57.15       85.89     73.52 o 
   0  -8   9      114.80       68.66     68.75 o 
   1  -8   9     1712.45     1635.39     49.28 o 
   2  -8   9        7.79       10.82     43.24 o 
   3  -8   9       22.37       56.87     56.66 o 
   4  -8   9       26.05       40.06     61.02 o 
   5  -8   9      148.63       60.50     67.82 o 
   6  -8   9        0.44       43.16     84.31 o 
   7  -8   9      267.43      284.50     74.88 o 
   8  -8   9        2.72      -17.95     73.36 o 
   9  -8   9        0.45       34.42     75.33 o 
  -9  -7   9       22.88        4.42     77.16 o 
  -8  -7   9      142.44      209.34     70.13 o 
  -7  -7   9        0.88       24.58     68.26 o 
  -6  -7   9       90.59      153.71     84.72 o 
  -5  -7   9       37.24       34.14     82.53 o 
  -4  -7   9      354.70      402.73     81.75 o 
  -3  -7   9       50.34       70.71     77.44 o 
  -2  -7   9        1.95       21.17     72.23 o 
  -1  -7   9      468.83      425.13     71.05 o 
   0  -7   9      779.60      778.34     69.13 o 
   1  -7   9      423.18      343.87     56.13 o 
   2  -7   9      203.32      226.70     55.53 o 
   3  -7   9      293.11      271.62     55.68 o 
   4  -7   9       24.54       68.87     61.92 o 
   5  -7   9       88.60      108.44     67.53 o 
   6  -7   9      100.51      117.17     68.90 o 
   7  -7   9       16.86       51.81     69.69 o 
   8  -7   9        6.74      -17.83     71.75 o 
   9  -7   9       21.45       -1.53     85.03 o 
  -9  -6   9        1.08       36.07     77.13 o 
  -8  -6   9      232.63      189.30     67.18 o 
  -7  -6   9       20.80       30.83     67.06 o 
  -6  -6   9        0.56      -33.76     66.08 o 
  -5  -6   9      472.99      530.13     82.81 o 
  -4  -6   9        8.92       24.27     76.38 o 
  -3  -6   9        2.09       -1.25     74.08 o 
  -2  -6   9      454.82      556.90     75.56 o 
  -1  -6   9      228.92      245.09     70.56 o 
   0  -6   9       76.35       75.78     38.65 o 
   1  -6   9      985.84     1056.37     43.71 o 
   2  -6   9      240.23      256.85     42.66 o 
   3  -6   9      402.26      375.82     71.22 o 
   4  -6   9      233.19      225.15     58.99 o 
   5  -6   9       38.86       -1.17     61.89 o 
   6  -6   9      129.76      182.59     66.32 o 
   7  -6   9       79.29       64.35     69.20 o 
   8  -6   9       10.45       -3.49     70.07 o 
   9  -6   9       76.48      163.29     78.24 o 
  10  -6   9       40.69       38.32    113.88 o 
  -9  -5   9      300.47      268.58    110.87 o 
  -8  -5   9      271.25      191.17     64.98 o 
  -7  -5   9      101.40      110.20     66.35 o 
  -6  -5   9      197.71      288.61     65.23 o 
  -5  -5   9       12.70       25.97     61.87 o 
  -4  -5   9       57.07       38.73     38.78 o 
  -3  -5   9       35.06       45.59     37.57 o 
  -2  -5   9      185.42      154.25     72.87 o 
  -1  -5   9     2095.64     1965.70     74.71 o 
   0  -5   9      353.91      378.04     46.94 o 
   1  -5   9       18.28       -8.26     40.32 o 
   2  -5   9      546.87      545.32     41.22 o 
   3  -5   9      607.27      732.72     58.91 o 
   4  -5   9      200.20      219.01     58.90 o 
   5  -5   9      291.12      348.93     67.91 o 
   6  -5   9       51.45       53.91     63.37 o 
   7  -5   9      100.02      125.50     68.03 o 
   8  -5   9        6.15        7.25     68.73 o 
   9  -5   9       66.30      199.76     93.78 o 
  10  -5   9        0.40       -5.70    109.02 o 
 -10  -4   9       85.67      154.27    118.99 o 
  -9  -4   9      109.64      144.44     62.40 o 
  -8  -4   9        1.80        9.94     62.86 o 
  -7  -4   9        0.92        4.10     68.08 o 
  -6  -4   9        1.98        9.48     60.48 o 
  -5  -4   9      496.46      588.84     60.29 o 
  -4  -4   9      213.57      185.43     43.64 o 
  -3  -4   9      345.77      309.36     40.32 o 
  -2  -4   9     1394.71     1287.24     41.48 o 
  -1  -4   9        8.53       18.91     33.26 o 
   0  -4   9      560.34      514.06     27.50 o 
   1  -4   9      464.74      441.14     27.42 o 
   2  -4   9        7.23       10.60     26.31 o 
   3  -4   9      324.11      331.74     33.77 o 
   4  -4   9        1.93       30.88     34.83 o 
   5  -4   9      203.11      237.29     41.79 o 
   6  -4   9      412.27      426.66     45.81 o 
   7  -4   9       53.66      130.83     75.78 o 
   8  -4   9      104.88      111.01     49.73 o 
   9  -4   9      115.68       94.38     48.90 o 
 -10  -3   9        5.58       -0.15    115.73 o 
  -9  -3   9        3.72        3.84     60.10 o 
  -8  -3   9      104.35      138.08     61.72 o 
  -7  -3   9       65.45       57.12     60.16 o 
  -6  -3   9      667.16      691.63     60.86 o 
  -5  -3   9      169.36      111.12     57.49 o 
  -4  -3   9      748.61      741.40     42.25 o 
  -3  -3   9      293.45      264.68     41.20 o 
  -2  -3   9       16.11       -5.47     37.38 o 
  -1  -3   9     2484.52     2551.94     82.09 o 
   0  -3   9      270.69      334.30     26.93 o 
   1  -3   9      366.28      331.14     32.44 o 
   2  -3   9        4.78       27.79     28.49 o 
   3  -3   9       10.38       18.30     38.78 o 
   4  -3   9      425.29      473.49     43.72 o 
   5  -3   9      166.05      144.74     57.12 o 
   6  -3   9       77.00       42.21     46.50 o 
   7  -3   9      251.05      215.29     50.81 o 
   8  -3   9      240.69      310.77     60.76 o 
   9  -3   9      149.64      122.43     63.61 o 
  10  -3   9       64.55       77.21     65.68 o 
 -10  -2   9        2.17       32.83    114.52 o 
  -9  -2   9       31.76       -5.69     57.98 o 
  -8  -2   9       42.24       48.10     58.88 o 
  -7  -2   9      281.80      255.97     60.97 o 
  -6  -2   9       79.69       67.12     54.81 o 
  -5  -2   9      208.39      229.78     42.28 o 
  -4  -2   9      143.63      177.81     40.47 o 
  -3  -2   9     1046.41     1127.93     44.73 o 
  -2  -2   9     2029.55     2215.57     45.39 o 
  -1  -2   9        2.58       -6.86     36.16 o 
   0  -2   9      560.05      626.24     36.85 o 
   1  -2   9     1180.26     1343.55     38.68 o 
   2  -2   9       20.00       34.32     29.66 o 
   3  -2   9       27.86       17.04     39.49 o 
   4  -2   9      884.94      890.83     46.65 o 
   5  -2   9      245.25      227.84     45.67 o 
   6  -2   9       89.09      109.81     58.35 o 
   7  -2   9       45.03       -2.60     59.28 o 
   8  -2   9       16.76       -8.74     62.08 o 
   9  -2   9      109.65       70.70     63.56 o 
  10  -2   9        6.80       79.06     64.83 o 
 -11  -1   9        6.99       29.55    112.06 o 
 -10  -1   9       64.08       39.02    109.28 o 
  -9  -1   9       65.38       53.94     56.82 o 
  -8  -1   9       26.32       64.24     56.36 o 
  -7  -1   9        3.44       16.06     55.31 o 
  -6  -1   9       61.41       26.37     54.93 o 
  -5  -1   9      149.95      123.92     41.86 o 
  -4  -1   9     1007.22     1175.27     42.40 o 
  -3  -1   9     1146.01     1289.43     86.12 o 
  -2  -1   9     2083.12     2161.62    207.66 o 
  -1  -1   9      852.28      927.04     40.53 o 
   0  -1   9      396.81      295.84     37.43 o 
   1  -1   9      166.22      242.67     47.67 o 
   2  -1   9     1233.33     1221.36     58.06 o 
   3  -1   9      654.46      644.41     53.15 o 
   4  -1   9      842.44      823.30     58.41 o 
   5  -1   9      348.11      363.89     58.56 o 
   6  -1   9        4.18       14.15     60.10 o 
   7  -1   9       54.59       72.86     63.88 o 
   8  -1   9      157.49       91.74     66.64 o 
   9  -1   9        0.78       42.92     65.51 o 
 -11   0   9       43.35      167.76    112.42 o 
 -10   0   9       84.75      170.75    109.66 o 
  -9   0   9      312.11      359.00     57.85 o 
  -8   0   9      565.27      543.29     58.02 o 
  -7   0   9      186.81      178.70     54.61 o 
  -6   0   9       36.70       65.16     54.89 o 
  -5   0   9      156.50      159.70     42.23 o 
  -4   0   9        0.54       24.44     38.88 o 
  -3   0   9      288.99      361.46     45.59 o 
  -2   0   9      558.62      588.21     63.43 o 
  -1   0   9      258.21      255.45     40.35 o 
   0   0   9      355.66      283.54     38.98 o 
   1   0   9     1450.66     1534.73     49.68 o 
   2   0   9      252.13      224.47     68.79 o 
   3   0   9     1880.70     2085.97     64.59 o 
   4   0   9       44.66       26.84     56.08 o 
   5   0   9      104.69       14.46     58.96 o 
   6   0   9      762.23      656.63     68.34 o 
   7   0   9      437.38      470.85     69.42 o 
   8   0   9        4.14      -11.14     66.29 o 
   9   0   9       49.31      -14.56     70.10 o 
 -11   1   9       18.35      -21.82    109.26 o 
 -10   1   9      144.28      137.65    105.61 o 
  -9   1   9      206.09      308.13     56.25 o 
  -8   1   9       87.75       32.62     55.89 o 
  -7   1   9        4.98       14.82     54.20 o 
  -6   1   9      124.92      107.35     43.52 o 
  -5   1   9       65.56       90.39     41.98 o 
  -4   1   9      290.96      238.22     38.26 o 
  -3   1   9      839.36      821.96     36.89 o 
  -2   1   9      139.72      168.56     43.56 o 
  -1   1   9      616.95      704.97     43.74 o 
   0   1   9       51.75       54.28     41.47 o 
   1   1   9       69.62       77.11     39.59 o 
   2   1   9     1330.26     1446.61     43.54 o 
   3   1   9       15.62       -6.57     58.33 o 
   4   1   9      123.48      200.62     59.93 o 
   5   1   9       96.09      126.08     63.07 o 
   6   1   9      167.48      174.89     68.21 o 
   7   1   9      276.24      128.06     68.11 o 
   8   1   9      160.95      197.53     72.29 o 
   9   1   9       18.32        4.31     67.81 o 
 -12   2   9       18.90       56.38    106.84 o 
 -11   2   9       35.28       35.52    105.15 o 
 -10   2   9       29.23       65.82    102.71 o 
  -9   2   9       42.49       11.18     56.29 o 
  -8   2   9       36.38       10.11     55.39 o 
  -7   2   9        0.28       20.83     42.45 o 
  -6   2   9      526.50      510.07     43.71 o 
  -5   2   9      842.89      934.87     47.05 o 
  -4   2   9       18.44       15.84     36.42 o 
  -3   2   9     1499.88     1426.52     52.74 o 
  -2   2   9      205.87      233.35     47.99 o 
  -1   2   9        0.08        8.91     31.06 o 
   0   2   9      629.05      670.70     33.82 o 
   1   2   9      264.27      269.93     33.55 o 
   2   2   9       38.57       49.15     41.21 o 
   3   2   9      493.45      546.48     61.81 o 
   4   2   9        9.65        8.81     59.92 o 
   5   2   9       81.10       66.71     67.33 o 
   6   2   9      426.98      443.67     71.37 o 
   7   2   9       75.24       49.98     70.59 o 
   8   2   9       69.17      120.68     71.09 o 
 -12   3   9        4.96       51.30    106.08 o 
 -11   3   9       21.37       85.08    103.74 o 
 -10   3   9       81.47      155.65    100.21 o 
  -9   3   9        3.44       -1.80     56.03 o 
  -8   3   9        5.01       36.54     54.73 o 
  -7   3   9      338.71      322.96     42.11 o 
  -6   3   9      119.51      125.98     41.79 o 
  -5   3   9      390.11      498.78     71.56 o 
  -4   3   9      674.94      671.00     53.26 o 
  -3   3   9        1.24       29.00     49.63 o 
  -2   3   9      330.47      328.84     35.72 o 
  -1   3   9      272.14      270.09     34.18 o 
   0   3   9      826.45      861.68     36.64 o 
   1   3   9       37.95       59.54     35.84 o 
   2   3   9      504.57      637.40     38.94 o 
   3   3   9        4.47       49.87     35.76 o 
   4   3   9      127.67      118.47     64.45 o 
   5   3   9      838.40      758.07     73.40 o 
   6   3   9        2.27       83.11     68.91 o 
   7   3   9       95.87      139.25     69.71 o 
   8   3   9       48.31       77.83     75.01 o 
 -12   4   9       29.56      176.83    106.55 o 
 -11   4   9       68.71       88.60    101.11 o 
 -10   4   9       60.40       50.17     96.20 o 
  -9   4   9       46.54       62.21     55.32 o 
  -8   4   9       38.43       49.79     42.73 o 
  -7   4   9        2.20       22.36     50.81 o 
  -6   4   9      174.95      148.09     50.45 o 
  -5   4   9      395.49      321.23     70.53 o 
  -4   4   9        0.09       10.73     53.09 o 
  -3   4   9     2366.99     2478.16    105.71 o 
  -2   4   9      599.73      767.01     36.57 o 
  -1   4   9       19.70        8.79     36.22 o 
   0   4   9      391.03      575.13     38.45 o 
   1   4   9      686.03      689.24     46.07 o 
   2   4   9       28.28       72.68     44.28 o 
   3   4   9      197.86      237.16     47.21 o 
   4   4   9      752.59      889.53     51.81 o 
   5   4   9        9.66      -47.09     66.94 o 
   6   4   9      287.99      269.51     70.80 o 
   7   4   9       87.52      -19.86     70.86 o 
  -9   5   9        3.60       61.45     50.13 o 
  -8   5   9       99.72      123.67     52.22 o 
  -7   5   9       11.39       -2.29     50.57 o 
  -6   5   9      339.59      381.25     50.47 o 
  -5   5   9      276.17      125.20     51.87 o 
  -4   5   9     1235.51     1423.17    179.82 o 
  -3   5   9      380.29      393.71     36.26 o 
  -2   5   9     1772.55     2023.03     64.16 o 
  -1   5   9     1030.00     1139.26     46.32 o 
   0   5   9      105.61      149.87     42.70 o 
   1   5   9      397.88      448.92     44.61 o 
   2   5   9       21.83       22.10     45.09 o 
   3   5   9       50.81       37.48     48.80 o 
   4   5   9      185.16      140.22     53.28 o 
   5   5   9      533.26      503.41     54.56 o 
   6   5   9       57.09       34.36     70.73 o 
   7   5   9       62.36       95.21     72.94 o 
 -11   6   9        0.13       -7.97     73.06 o 
 -10   6   9        6.64       20.06     71.14 o 
  -9   6   9       45.60       83.17     73.87 o 
  -8   6   9        0.45       10.83     52.16 o 
  -7   6   9        1.73      -44.29     49.09 o 
  -6   6   9       19.46       33.87     48.37 o 
  -5   6   9      338.37      394.80     71.73 o 
  -4   6   9      323.21      347.65     49.98 o 
  -3   6   9       65.46       50.67     35.95 o 
  -2   6   9       62.35       35.27     40.88 o 
  -1   6   9        0.45       44.55     41.65 o 
   0   6   9     1053.18     1174.07     64.09 o 
   1   6   9       19.97       22.81     43.91 o 
   2   6   9      270.90      207.60     47.18 o 
   3   6   9      610.06      679.08     52.79 o 
   4   6   9        1.40       18.89     50.87 o 
   5   6   9       30.09       48.62     52.43 o 
   6   6   9      126.84       72.96     71.51 o 
 -11   7   9       15.23      -25.74     71.50 o 
 -10   7   9       20.47       49.54     72.47 o 
  -9   7   9       27.83       22.80     67.80 o 
  -8   7   9        8.33      -40.96     50.42 o 
  -7   7   9       27.59       10.93     49.62 o 
  -6   7   9       46.91       34.97     53.63 o 
  -5   7   9      465.81      424.91     67.57 o 
  -4   7   9      189.44      237.25     35.49 o 
  -3   7   9        7.89       36.41     38.47 o 
  -2   7   9      276.12      229.87     41.54 o 
  -1   7   9      731.07      735.43     79.34 o 
   0   7   9       56.02       50.30     64.44 o 
   1   7   9      650.11      679.75     48.35 o 
   2   7   9      400.64      492.48     53.40 o 
   3   7   9        6.31       -0.04     49.43 o 
   4   7   9      291.08      302.92     53.41 o 
   5   7   9      265.43      293.72     54.15 o 
   6   7   9       26.44       76.90     68.52 o 
 -11   8   9        6.47       -3.54     73.52 o 
 -10   8   9        0.32       22.16     66.39 o 
  -9   8   9      166.97      127.21     65.77 o 
  -8   8   9      135.68      115.41     50.34 o 
  -7   8   9       26.24       -7.12     49.59 o 
  -6   8   9      326.76      324.59     50.37 o 
  -5   8   9       15.57       -3.05     48.25 o 
  -4   8   9       33.43       31.61     40.31 o 
  -3   8   9      625.70      631.10     88.87 o 
  -2   8   9      281.64      219.56     42.01 o 
  -1   8   9       31.88       60.39     43.04 o 
   0   8   9       93.12       58.05     44.39 o 
   1   8   9       39.89       48.64     46.55 o 
   2   8   9       72.68       74.77     47.99 o 
   3   8   9      688.34      774.08     68.97 o 
   4   8   9      192.29      206.01     64.86 o 
   5   8   9       56.22       69.12     52.82 o 
  -8   9   9       77.86       -3.01     48.03 o 
  -7   9   9      105.82      123.19     48.28 o 
  -6   9   9       46.44       56.98     48.89 o 
  -5   9   9       71.99      110.35     48.33 o 
  -4   9   9      109.62      127.39     41.38 o 
  -3   9   9        2.13        5.71     41.49 o 
  -2   9   9       93.40       66.15     41.95 o 
  -1   9   9      227.00      193.26     49.91 o 
   0   9   9       59.53       40.81     45.63 o 
   1   9   9       76.16       78.54     47.17 o 
   2   9   9      323.01      390.67     49.59 o 
   3   9   9       34.08       75.13     49.61 o 
   4   9   9      210.93      207.99     50.97 o 
  -8  10   9        2.74       -0.54     81.25 o 
  -7  10   9       37.88      135.34     88.61 o 
  -6  10   9       95.63      146.58     95.89 o 
  -5  10   9       47.70       78.64     63.80 o 
  -4  10   9      149.42      132.83     66.33 o 
  -3  10   9      280.16      281.89     71.81 o 
  -2  10   9      289.58      357.07     75.66 o 
  -1  10   9      345.71      358.90     81.40 o 
   0  10   9      147.08      212.01     83.71 o 
   1  10   9       28.62       80.14     87.66 o 
   2  10   9      163.04      203.47     88.25 o 
  -8  11   9       21.33       79.00     85.14 o 
  -7  11   9       46.75      186.83     92.77 o 
  -5  11   9      228.20      244.43     68.80 o 
  -4  11   9       45.36       65.92     72.27 o 
  -3  11   9       34.15       28.95     71.68 o 
  -2  11   9       68.95       49.62     76.06 o 
  -1  11   9      166.94      154.76     82.03 o 
   0  11   9      144.19      154.71     86.12 o 
   1  11   9      127.33      164.61     88.17 o 
  -8  12   9        0.32       83.07     86.15 o 
  -7  12   9       12.92       56.36     93.68 o 
  -5  12   9       17.05       26.18     70.44 o 
  -4  12   9       37.19       61.45     73.52 o 
  -3  12   9        1.01       27.33     75.14 o 
  -2  12   9        0.36      -24.24     77.70 o 
  -1  12   9       94.63      107.61     82.03 o 
  -5  13   9       51.39       31.82     73.09 o 
  -4  13   9       85.58       78.48     75.93 o 
   1 -13  10      120.11      128.03     78.99 o 
   4 -13  10       34.20      109.84     75.75 o 
  -1 -12  10       52.95       11.33     85.59 o 
   0 -12  10      147.21       99.54     82.70 o 
   1 -12  10        0.03       56.32     78.51 o 
   3 -12  10      192.75      255.50     87.70 o 
   4 -12  10        0.45       -2.19     65.26 o 
   5 -12  10       81.23       44.77     78.87 o 
  -3 -11  10       78.48       58.10     92.16 o 
  -2 -11  10       61.06      186.23     89.61 o 
  -1 -11  10      292.74      252.16     86.41 o 
   0 -11  10        2.34       14.58     79.51 o 
   1 -11  10      149.60      142.20     75.54 o 
   3 -11  10       31.63       36.59     61.13 o 
   4 -11  10       51.60       79.64     64.46 o 
   5 -11  10       91.85       67.36     67.94 o 
   6 -11  10        3.18       49.81     70.69 o 
  -5 -10  10        2.38       -2.96     89.39 o 
  -4 -10  10      125.45      113.78     93.24 o 
  -3 -10  10      101.09       53.81     90.09 o 
  -2 -10  10        3.45      -27.16     89.18 o 
  -1 -10  10      452.10      438.40     86.75 o 
   0 -10  10       13.23       40.10     79.51 o 
   1 -10  10       13.35       -8.12     72.15 o 
   3 -10  10        3.16       15.83     61.00 o 
   4 -10  10        3.50        2.35     62.69 o 
   5 -10  10       28.21       72.64     66.57 o 
   6 -10  10       14.23       66.98     95.88 o 
   7 -10  10       94.52      178.85     70.44 o 
  -6  -9  10        3.33      -45.42     90.66 o 
  -5  -9  10      309.37      415.57     94.06 o 
  -4  -9  10        9.23       21.48     89.63 o 
  -3  -9  10      409.84      410.09     88.32 o 
  -2  -9  10      343.05      308.76     86.36 o 
  -1  -9  10      121.86       86.16     81.63 o 
   0  -9  10      241.65      297.77     77.36 o 
   1  -9  10      244.85      198.31     70.84 o 
   2  -9  10      159.03      163.61     64.45 o 
   3  -9  10       15.03       43.10     58.53 o 
   4  -9  10        2.18       15.73     63.01 o 
   5  -9  10      133.36      103.89     71.52 o 
   6  -9  10        7.74      101.28     67.24 o 
   7  -9  10      445.81      555.33    100.99 o 
   8  -9  10        5.49       37.40    120.85 o 
  -7  -8  10       14.43       85.13     86.98 o 
  -6  -8  10        0.78      -17.76     87.95 o 
  -5  -8  10        0.37       27.59     87.51 o 
  -4  -8  10        5.71       53.51     85.89 o 
  -3  -8  10       86.19        6.26     84.00 o 
  -2  -8  10      103.49      120.24     80.70 o 
  -1  -8  10      277.32      243.99     76.30 o 
   0  -8  10      211.90      211.94     72.94 o 
   1  -8  10       92.44      105.39     66.07 o 
   2  -8  10      964.11      874.68     72.93 o 
   3  -8  10      206.67      229.53     58.47 o 
   4  -8  10        0.26       91.58     61.57 o 
   5  -8  10       86.89       83.87     68.51 o 
   6  -8  10       14.20       88.43     69.74 o 
   7  -8  10        3.95       32.35     73.23 o 
   8  -8  10       45.04       49.17     75.32 o 
  -8  -7  10        2.54       43.32     84.23 o 
  -7  -7  10        1.69       56.92     85.19 o 
  -6  -7  10       12.77      105.18     85.97 o 
  -5  -7  10       11.11       86.18     85.17 o 
  -4  -7  10      142.96      164.68     83.46 o 
  -3  -7  10        5.12       -9.63     80.01 o 
  -2  -7  10      200.94      149.34     75.71 o 
  -1  -7  10       18.88      -15.33     71.46 o 
   0  -7  10      372.86      318.32     67.66 o 
   1  -7  10     1167.49     1156.53     45.00 o 
   2  -7  10       83.52       95.23     41.14 o 
   3  -7  10       75.11      116.84     57.68 o 
   4  -7  10       64.97       74.82     64.35 o 
   5  -7  10      274.40      284.56    100.67 o 
   6  -7  10      287.73      311.35    114.03 o 
   7  -7  10      178.66      179.29     70.58 o 
   8  -7  10        0.28       13.06     72.54 o 
   9  -7  10        9.51       45.69    118.63 o 
  -9  -6  10      163.73      216.79     79.77 o 
  -8  -6  10        1.47       67.81     67.53 o 
  -7  -6  10       38.83       54.13     68.95 o 
  -6  -6  10       60.02       74.84     83.64 o 
  -5  -6  10      103.35      106.92     81.24 o 
  -4  -6  10      559.51      586.84     83.48 o 
  -3  -6  10      480.62      517.04     79.31 o 
  -2  -6  10       20.08       -2.07     71.99 o 
  -1  -6  10      872.21      990.40     73.37 o 
   0  -6  10      296.37      248.44     65.30 o 
   1  -6  10       38.77       58.35     39.71 o 
   2  -6  10      217.19      168.04     42.15 o 
   3  -6  10      330.30      304.16     55.45 o 
   4  -6  10        4.30      -28.57     59.77 o 
   5  -6  10      695.27      817.18     98.37 o 
   6  -6  10      298.85      297.45     68.54 o 
   7  -6  10       27.62       70.00     67.68 o 
   8  -6  10       28.06       58.99     71.09 o 
   9  -6  10       23.83       55.87    114.70 o 
  -9  -5  10       60.18       28.94     65.87 o 
  -8  -5  10        1.45       29.54     65.27 o 
  -7  -5  10      152.47      231.31     66.97 o 
  -6  -5  10       88.64       55.74     65.86 o 
  -5  -5  10      610.93      697.54     82.72 o 
  -4  -5  10       21.10       52.49     77.47 o 
  -3  -5  10        1.72      -21.88     74.25 o 
  -2  -5  10      661.76      688.07     74.77 o 
  -1  -5  10      206.84      122.69     68.60 o 
   0  -5  10      398.78      380.92     65.56 o 
   1  -5  10      256.63      237.73     42.39 o 
   2  -5  10       34.83       48.93     39.75 o 
   3  -5  10       56.36       50.46     54.31 o 
   4  -5  10       56.00      121.94     59.83 o 
   5  -5  10        3.48       39.72     61.24 o 
   6  -5  10      290.14      418.70     67.04 o 
   7  -5  10       47.82       43.85     67.34 o 
   8  -5  10       26.47       45.05     67.65 o 
   9  -5  10      149.14      239.86     91.45 o 
  -9  -4  10        9.54        9.64     63.47 o 
  -8  -4  10       22.83       64.53     64.67 o 
  -7  -4  10       66.03        4.76     64.14 o 
  -6  -4  10      275.71      209.29     63.57 o 
  -5  -4  10      122.84      153.39     40.73 o 
  -4  -4  10      163.53      156.17     41.46 o 
  -3  -4  10        7.72       29.74     40.42 o 
  -2  -4  10       96.15      154.97     39.26 o 
  -1  -4  10     1474.95     1320.20     48.89 o 
   0  -4  10      245.25      177.16     39.18 o 
   1  -4  10      100.19      133.38     41.27 o 
   2  -4  10      107.00       91.09     26.94 o 
   3  -4  10      328.48      297.77     33.23 o 
   4  -4  10      437.54      469.36     41.53 o 
   5  -4  10      414.37      432.38    117.16 o 
   6  -4  10       76.53       93.56     45.13 o 
   7  -4  10      159.02       98.51     54.22 o 
   8  -4  10      131.03      157.31     88.00 o 
   9  -4  10       28.23       13.08     89.50 o 
 -10  -3  10       39.04       66.45    116.80 o 
  -9  -3  10        9.38       31.28     61.58 o 
  -8  -3  10       67.85       87.67     63.14 o 
  -7  -3  10        3.56       -9.83     62.67 o 
  -6  -3  10      288.15      209.96     42.52 o 
  -5  -3  10      412.70      377.75     43.66 o 
  -4  -3  10       56.05       77.86     44.14 o 
  -3  -3  10     1133.02     1254.14     62.60 o 
  -2  -3  10      621.82      602.12     41.97 o 
  -1  -3  10       72.48       68.17     43.56 o 
   0  -3  10      585.75      531.90     34.08 o 
   1  -3  10      807.49      713.81     36.57 o 
   2  -3  10      232.42      196.55     31.74 o 
   3  -3  10        3.80      -22.93     39.82 o 
   4  -3  10      964.78     1013.49     89.00 o 
   5  -3  10        2.11       22.88     52.26 o 
   6  -3  10      184.65      118.60     56.65 o 
   7  -3  10       58.01       64.25     58.54 o 
   8  -3  10        3.49       26.53     59.27 o 
   9  -3  10        5.44       35.79     61.92 o 
 -10  -2  10       10.42       90.67    112.36 o 
  -9  -2  10        3.22        2.74     60.13 o 
  -8  -2  10        2.91      -18.35     60.26 o 
  -7  -2  10       77.84      131.39     60.41 o 
  -6  -2  10       56.94       72.01     41.94 o 
  -5  -2  10      118.11      174.71     42.38 o 
  -4  -2  10     2024.87     2115.20     46.95 o 
  -3  -2  10      451.91      421.15     65.13 o 
  -2  -2  10      202.54      337.38     42.66 o 
  -1  -2  10      879.59      928.26     43.03 o 
   0  -2  10      711.54      764.56     54.65 o 
   1  -2  10      132.14      100.24     37.05 o 
   2  -2  10       10.51       15.74     31.87 o 
   3  -2  10      832.51      945.36     55.74 o 
   4  -2  10        1.49       13.63     52.00 o 
   5  -2  10      568.95      672.09     60.30 o 
   6  -2  10       11.78       36.15     59.48 o 
   7  -2  10      231.59      249.15     62.41 o 
   8  -2  10       84.61       60.37     61.43 o 
   9  -2  10       30.41       40.25     65.25 o 
 -11  -1  10       11.38       96.52    109.24 o 
 -10  -1  10       34.26       13.21    108.46 o 
  -9  -1  10        5.47      -25.70     58.76 o 
  -8  -1  10       28.81       53.69     58.79 o 
  -7  -1  10        8.19       44.64     57.22 o 
  -6  -1  10        4.51        1.62     41.36 o 
  -5  -1  10      321.99      324.35     43.49 o 
  -4  -1  10      384.28      364.50     41.80 o 
  -3  -1  10     1747.20     1811.23     99.72 o 
  -2  -1  10      907.07     1032.55    114.89 o 
  -1  -1  10      101.88      109.66     41.53 o 
   0  -1  10      318.23      331.97     41.77 o 
   1  -1  10       56.03       79.16     38.21 o 
   2  -1  10      759.48      723.83     39.76 o 
   3  -1  10      560.82      538.56     56.20 o 
   4  -1  10      466.36      598.68     58.99 o 
   5  -1  10       85.92      104.13     60.30 o 
   6  -1  10      369.39      374.28     66.10 o 
   7  -1  10      306.83      301.46     66.14 o 
   8  -1  10        0.60       24.53     64.00 o 
   9  -1  10       87.60       98.66     67.36 o 
 -11   0  10       17.41       76.62    107.67 o 
 -10   0  10      127.25      250.99    104.79 o 
  -9   0  10       16.36       57.90     57.35 o 
  -8   0  10       49.39       39.12     58.25 o 
  -7   0  10      183.77      180.65     44.01 o 
  -6   0  10       47.07       91.41     41.93 o 
  -5   0  10      543.49      504.24     44.63 o 
  -4   0  10      109.12      159.56     41.49 o 
  -3   0  10       57.27       42.08     47.11 o 
  -2   0  10       26.96       25.01     63.86 o 
  -1   0  10     2028.25     1910.88     48.92 o 
   0   0  10      217.98      172.77     42.59 o 
   1   0  10      602.69      632.32     41.86 o 
   2   0  10      518.07      488.65     40.53 o 
   3   0  10      302.89      282.06     57.61 o 
   4   0  10     1083.00     1196.03     64.90 o 
   5   0  10       41.14       44.12     62.16 o 
   6   0  10       53.55       85.60     65.90 o 
   7   0  10       67.01       65.04     68.09 o 
   8   0  10       27.60       17.30     68.25 o 
 -11   1  10       23.22      134.34    107.29 o 
 -10   1  10        7.99       80.95    100.15 o 
  -9   1  10       74.87      153.06     57.92 o 
  -8   1  10       83.72       99.21     57.96 o 
  -7   1  10       37.40       47.88     43.72 o 
  -6   1  10       70.69       58.59     42.69 o 
  -5   1  10      428.20      379.65     42.97 o 
  -4   1  10        5.30      -10.99     39.67 o 
  -3   1  10       23.35       85.98     48.18 o 
  -2   1  10     1214.28     1287.00     51.11 o 
  -1   1  10      314.74      377.81     45.85 o 
   0   1  10       96.44      110.57     46.38 o 
   1   1  10      292.24      307.97     43.71 o 
   2   1  10      215.08      209.48     41.79 o 
   3   1  10     2444.44     2945.08     72.91 o 
   4   1  10      202.19      183.21     61.93 o 
   5   1  10      371.62      293.87     69.22 o 
   6   1  10      290.71      246.05     70.77 o 
   7   1  10       67.73       72.87     71.72 o 
   8   1  10       28.78        1.43     68.92 o 
 -11   2  10        0.07       27.68    103.44 o 
 -10   2  10        6.50       23.79     95.69 o 
  -9   2  10       22.72       -5.51     57.22 o 
  -8   2  10        3.66       11.10     45.01 o 
  -7   2  10      152.35      182.28     44.20 o 
  -6   2  10       36.76       73.55     40.88 o 
  -5   2  10      577.28      616.65     84.42 o 
  -4   2  10      491.22      527.83     54.31 o 
  -3   2  10       64.97      100.94     50.01 o 
  -2   2  10      323.31      442.06     50.02 o 
  -1   2  10       72.54      116.65     32.36 o 
   0   2  10       18.31       20.58     45.19 o 
   1   2  10        8.33       10.20     45.99 o 
   2   2  10      213.97      225.44     44.85 o 
   3   2  10       34.31       31.93     59.42 o 
   4   2  10      820.32      759.15     67.86 o 
   5   2  10      498.58      523.96     69.26 o 
   6   2  10        6.90        4.49     69.92 o 
   7   2  10       87.82       39.59     70.56 o 
   8   2  10      148.86       53.71     73.12 o 
 -12   3  10        0.12      -39.00    102.56 o 
 -11   3  10       36.44       93.79    101.29 o 
 -10   3  10       13.48       37.79     92.66 o 
  -9   3  10       30.18       63.50     45.66 o 
  -8   3  10       28.22       25.09     53.87 o 
  -7   3  10       34.65       44.54     53.51 o 
  -6   3  10      588.51      567.23     53.59 o 
  -5   3  10      926.73     1077.02     56.57 o 
  -4   3  10       29.15       -2.44     54.08 o 
  -3   3  10     2120.79     2351.53     72.65 o 
  -2   3  10      104.23       74.98     34.13 o 
  -1   3  10       49.94       30.76     36.58 o 
   0   3  10      524.37      458.71     38.18 o 
   1   3  10      200.67      231.43     37.02 o 
   2   3  10       44.21       58.71     35.59 o 
   3   3  10      111.98      169.91     62.11 o 
   4   3  10      426.97      486.08     69.88 o 
   5   3  10        3.26      -13.49     68.69 o 
   6   3  10      217.18      171.00     72.47 o 
   7   3  10       16.06       84.53     74.72 o 
 -10   4  10        9.65       -1.77     78.37 o 
  -9   4  10        0.15       23.21     54.52 o 
  -8   4  10        0.40       36.71     55.23 o 
  -7   4  10      130.70      126.59     53.80 o 
  -6   4  10       86.94       67.74     50.22 o 
  -5   4  10      717.28      795.08    107.56 o 
  -4   4  10     1650.00     1711.05     58.48 o 
  -3   4  10       20.06       45.63     52.70 o 
  -2   4  10      227.76      147.79     36.64 o 
  -1   4  10      864.33      977.00     40.45 o 
   0   4  10       16.08        7.91     37.46 o 
   1   4  10      336.97      417.56     38.70 o 
   2   4  10       60.52      153.65     37.70 o 
   3   4  10       12.92        0.15     47.63 o 
   4   4  10      471.23      434.57     68.97 o 
   5   4  10      425.35      446.12     73.69 o 
   6   4  10        7.23      -15.73     69.50 o 
   7   4  10       70.31       87.51     74.41 o 
 -11   5  10        0.12       69.82     79.65 o 
 -10   5  10        0.11      -13.20     75.72 o 
  -9   5  10       23.05       60.26     53.87 o 
  -8   5  10       17.34       72.23     53.82 o 
  -7   5  10       17.88       63.75     79.15 o 
  -6   5  10      110.92       45.85     51.97 o 
  -5   5  10      123.99      105.72     50.41 o 
  -4   5  10     1564.24     1609.73    137.37 o 
  -3   5  10       36.98       59.82     49.45 o 
  -2   5  10       19.55       21.40     37.48 o 
  -1   5  10       27.98       91.82     37.56 o 
   0   5  10      841.24      909.17     39.79 o 
   1   5  10       95.41       79.04     44.46 o 
   2   5  10      604.23      604.95     86.52 o 
   3   5  10     1361.45     1445.02     55.01 o 
   4   5  10        9.31       30.13     51.50 o 
   5   5  10       11.88       -5.39     69.53 o 
   6   5  10      140.39      118.50     73.57 o 
 -11   6  10        0.09       20.58     76.83 o 
 -10   6  10        2.98      -11.03     80.04 o 
  -9   6  10        3.87       -6.50     51.91 o 
  -8   6  10      204.88      158.53     54.37 o 
  -7   6  10       48.27       66.41     52.53 o 
  -6   6  10       72.75      101.26     50.78 o 
  -5   6  10      149.87      148.65     53.95 o 
  -4   6  10       31.59       52.77     48.70 o 
  -3   6  10        3.29       48.03     35.63 o 
  -2   6  10       54.48       33.27     37.70 o 
  -1   6  10      735.07      750.14     40.11 o 
   0   6  10        7.47       22.09     44.39 o 
   1   6  10      353.71      386.39     61.89 o 
   2   6  10      430.11      363.83     50.40 o 
   3   6  10       13.67       50.98     51.17 o 
   4   6  10      166.49      127.75     51.72 o 
   5   6  10       15.90        0.79     53.33 o 
   6   6  10        1.35       92.48     68.42 o 
 -11   7  10       22.99       28.39     78.04 o 
 -10   7  10        0.74       41.53     73.86 o 
  -9   7  10      121.40      168.19    103.97 o 
  -8   7  10       17.11       12.46     51.53 o 
  -7   7  10       33.18       12.34     53.01 o 
  -6   7  10       25.25       39.39     53.06 o 
  -5   7  10      424.09      494.19     53.32 o 
  -4   7  10        0.51      -19.90     50.44 o 
  -3   7  10      516.19      554.04     57.37 o 
  -2   7  10      281.38      231.58     43.78 o 
  -1   7  10        1.12       17.30     43.90 o 
   0   7  10      239.71      274.75     47.19 o 
   1   7  10       66.26       71.62     47.58 o 
   2   7  10      267.08      349.16     65.20 o 
   3   7  10      467.84      464.97     53.52 o 
   4   7  10        3.38       27.15     53.21 o 
   5   7  10        2.71       45.83     53.23 o 
 -11   8  10       21.16       69.03     69.57 o 
 -10   8  10       16.57       25.50     67.30 o 
  -9   8  10        0.42       51.15     50.03 o 
  -8   8  10      145.41       88.24     50.61 o 
  -7   8  10       44.98       31.73     51.72 o 
  -6   8  10        2.51       23.69     50.50 o 
  -5   8  10      194.77      162.11     51.47 o 
  -4   8  10       69.94       86.57     50.63 o 
  -3   8  10       10.76      -14.37     42.75 o 
  -2   8  10      130.50       86.63     43.75 o 
  -1   8  10      240.20      178.17     46.27 o 
   0   8  10       84.36      156.26     47.13 o 
   1   8  10      599.98      539.08     50.48 o 
   2   8  10      500.88      449.32     51.80 o 
   3   8  10       81.21       33.07     51.22 o 
   4   8  10       40.59       -7.37     52.81 o 
  -9   9  10       62.90       78.72     63.60 o 
  -8   9  10        0.44        8.98     49.17 o 
  -7   9  10       53.48       26.07     50.12 o 
  -6   9  10      433.46      426.97     79.97 o 
  -5   9  10        3.28       76.65     50.36 o 
  -4   9  10       25.17       10.78     38.34 o 
  -3   9  10       84.56       73.66     42.79 o 
  -2   9  10      176.33      102.74     43.90 o 
  -1   9  10        1.76       -4.14     44.72 o 
   0   9  10      391.07      356.43     47.99 o 
   1   9  10       53.35       57.23     47.90 o 
   2   9  10      231.52      251.17     50.10 o 
   3   9  10       57.39       74.47     51.90 o 
   4   9  10       10.52       90.30     64.05 o 
  -8  10  10       10.30      -24.60     85.46 o 
  -7  10  10       85.34      117.51     89.52 o 
  -6  10  10        9.60        0.44     92.77 o 
  -5  10  10      374.78      333.01    102.24 o 
  -4  10  10       88.29      107.44     65.43 o 
  -3  10  10       41.39      -12.40     70.48 o 
  -2  10  10        2.01       52.72     71.00 o 
  -1  10  10      153.37      190.82     80.14 o 
   0  10  10      270.76      357.41     85.10 o 
   1  10  10       57.06       87.73     85.24 o 
   2  10  10       31.77       -0.50     84.31 o 
  -8  11  10        0.30      -28.54     85.70 o 
  -7  11  10        8.25       54.33     91.57 o 
  -6  11  10       26.76       85.83    100.19 o 
  -4  11  10      189.25      176.74     69.96 o 
  -3  11  10        1.43       18.35     72.54 o 
  -2  11  10        1.24      -24.99     76.48 o 
  -1  11  10      462.28      353.79     83.45 o 
   0  11  10      268.37      307.56     87.12 o 
  -6  12  10        4.35      149.76     98.07 o 
  -4  12  10       83.47       24.17     72.55 o 
  -3  12  10       16.48       72.74     76.73 o 
  -2  12  10       45.16       38.99     78.39 o 
   0 -12  11       61.94       53.86     80.03 o 
   1 -12  11       84.92       85.49     77.66 o 
   4 -12  11      131.89      133.47     74.20 o 
  -2 -11  11        8.12      157.24     89.98 o 
  -1 -11  11       26.17      -28.81     86.82 o 
   0 -11  11      156.41      168.84     82.56 o 
   1 -11  11        0.89      -15.87     75.71 o 
   3 -11  11        5.81      145.89    120.61 o 
   4 -11  11        9.30       32.15     64.44 o 
   5 -11  11       25.43       90.57     66.61 o 
  -4 -10  11       38.78       77.72     92.53 o 
  -3 -10  11       49.57       37.24     89.99 o 
  -2 -10  11      136.77      146.71     88.61 o 
  -1 -10  11       93.72       24.38     84.18 o 
   0 -10  11       88.16      115.04     77.44 o 
   1 -10  11       29.75       50.81     72.60 o 
   3 -10  11      188.94      160.89     59.59 o 
   4 -10  11        2.09       36.01     62.83 o 
   5 -10  11       31.32      -48.70     66.44 o 
   6 -10  11        0.33       59.52     68.02 o 
  -5  -9  11        3.77       15.38     90.46 o 
  -4  -9  11      178.90      225.33     91.73 o 
  -3  -9  11       85.67      159.41     87.79 o 
  -2  -9  11       60.18        9.17     85.80 o 
  -1  -9  11      478.37      482.99     83.87 o 
   0  -9  11      136.97      125.28     76.72 o 
   1  -9  11       23.53      113.37     71.42 o 
   3  -9  11       99.51      100.38     58.09 o 
   4  -9  11        2.31       -3.69     62.23 o 
   5  -9  11        1.31       16.89     65.17 o 
   6  -9  11        0.49       56.56     66.89 o 
   7  -9  11       25.28      106.28     71.59 o 
  -6  -8  11        9.90      -90.55     90.55 o 
  -5  -8  11       33.88       62.26     89.63 o 
  -4  -8  11      149.86      123.92     86.69 o 
  -3  -8  11      120.42      140.87     85.89 o 
  -2  -8  11      201.15      104.69     81.53 o 
  -1  -8  11       66.80       40.01     78.32 o 
   0  -8  11      119.96      125.53     72.88 o 
   1  -8  11       87.37       64.99     66.45 o 
   3  -8  11       98.34      101.43     58.94 o 
   4  -8  11      148.05      137.32    103.77 o 
   5  -8  11       62.27       78.51     67.30 o 
   6  -8  11      212.33      260.31     70.15 o 
   7  -8  11      379.29      510.35     74.82 o 
   8  -8  11        0.25      -52.86    118.86 o 
  -7  -7  11       61.43       86.75     86.29 o 
  -6  -7  11       14.35       33.07     86.46 o 
  -5  -7  11        8.52       10.98     85.60 o 
  -4  -7  11       65.80       71.72     85.54 o 
  -3  -7  11      276.98      238.50     83.85 o 
  -2  -7  11        2.72       -7.63     77.51 o 
  -1  -7  11      412.63      406.84     76.42 o 
   0  -7  11       58.14       17.46     69.32 o 
   1  -7  11      172.39      119.85     64.28 o 
   2  -7  11      269.69      356.92     64.75 o 
   3  -7  11       58.88       14.79     59.20 o 
   4  -7  11       17.15       -5.81     63.85 o 
   5  -7  11      333.24      445.36     69.33 o 
   6  -7  11      131.22       75.41     72.82 o 
   7  -7  11       41.70       85.71     70.10 o 
   8  -7  11       65.13       99.75     71.78 o 
  -8  -6  11       20.52      -25.56     68.80 o 
  -7  -6  11       10.02       40.15     83.93 o 
  -6  -6  11       99.00      102.02     87.16 o 
  -5  -6  11      196.03      132.79     86.27 o 
  -4  -6  11        0.15       -2.97     81.69 o 
  -3  -6  11      208.48      165.90     81.10 o 
  -2  -6  11      273.33      254.01     77.79 o 
  -1  -6  11      236.96      157.58     71.43 o 
   0  -6  11      383.22      310.96     67.71 o 
   1  -6  11      740.70      693.26     64.45 o 
   2  -6  11       22.75      -17.92     64.68 o 
   3  -6  11        2.76       48.87     57.18 o 
   4  -6  11        5.59        2.70     61.44 o 
   5  -6  11      198.26      235.82     64.25 o 
   6  -6  11       42.54       -3.59     66.65 o 
   7  -6  11      187.07      247.16    112.39 o 
   8  -6  11        7.41      -11.85     90.64 o 
  -9  -5  11        2.97       -6.64     79.55 o 
  -8  -5  11        1.85       31.25     66.98 o 
  -7  -5  11      145.09      135.38     67.85 o 
  -6  -5  11      171.46      135.06     84.29 o 
  -5  -5  11       82.62       93.76     81.75 o 
  -4  -5  11      422.38      377.66     82.54 o 
  -3  -5  11        4.00      -41.37     74.63 o 
  -2  -5  11      176.98      164.84     71.48 o 
  -1  -5  11      685.29      734.39     70.95 o 
   0  -5  11       15.43       83.35     62.62 o 
   1  -5  11      124.50       58.68     58.17 o 
   2  -5  11       39.75       73.93     50.88 o 
   3  -5  11        7.81       32.69     54.44 o 
   4  -5  11     1424.10     1536.32    128.84 o 
   5  -5  11      745.04      702.71    109.96 o 
   6  -5  11       86.54       62.75     63.77 o 
   7  -5  11      122.19       91.74     87.99 o 
   8  -5  11       50.32       43.60     89.46 o 
  -9  -4  11        0.38      -14.82     65.15 o 
  -8  -4  11       12.67       14.13     65.48 o 
  -7  -4  11       30.68       51.75     44.52 o 
  -6  -4  11       25.22       45.12     43.75 o 
  -5  -4  11      968.77      907.12     86.15 o 
  -4  -4  11       88.43       79.49     42.30 o 
  -3  -4  11      284.65      207.67     41.06 o 
  -2  -4  11      204.06      178.19     37.91 o 
  -1  -4  11        1.82       -6.14     36.94 o 
   0  -4  11      529.56      506.51     37.44 o 
   1  -4  11      121.88      120.85     28.98 o 
   2  -4  11      638.90      613.23     33.91 o 
   3  -4  11       37.39       54.80     33.60 o 
   4  -4  11     1104.34     1067.30     56.26 o 
   5  -4  11       34.26       29.22     50.39 o 
   8  -4  11       60.77       32.32     89.78 o 
  -9  -3  11        9.16       13.71     63.14 o 
  -8  -3  11        2.76       42.54     63.30 o 
  -7  -3  11      240.54      270.26     46.51 o 
  -6  -3  11      326.04      335.52     46.12 o 
  -5  -3  11      177.04      168.92     46.64 o 
  -4  -3  11      951.09      831.19    121.39 o 
  -3  -3  11      159.02      141.49     42.76 o 
  -2  -3  11      158.82      132.34     42.25 o 
  -1  -3  11     1700.38     1702.11     46.47 o 
   0  -3  11        7.53      -20.29     43.32 o 
   1  -3  11      434.77      374.38     37.10 o 
   2  -3  11       31.96       34.94     37.94 o 
   3  -3  11      535.00      634.38     51.38 o 
   4  -3  11      148.53      112.85     50.76 o 
   5  -3  11      187.77      182.76     55.88 o 
   6  -3  11        9.90       36.76     56.17 o 
   7  -3  11      136.39      129.89     58.06 o 
   8  -3  11       29.41       73.25     60.41 o 
   9  -3  11       10.10       -1.02     61.56 o 
 -10  -2  11        3.87      143.08    110.06 o 
  -9  -2  11       11.89       10.97     61.71 o 
  -8  -2  11       54.62       59.24     62.54 o 
  -7  -2  11        2.01      -12.64     45.52 o 
  -6  -2  11      498.73      504.16     46.75 o 
  -5  -2  11       65.95       85.85     41.12 o 
  -4  -2  11       22.82       32.72     52.78 o 
  -3  -2  11      309.52      433.79     46.77 o 
  -2  -2  11      696.50      693.37     46.31 o 
  -1  -2  11       36.88       80.60     43.27 o 
   0  -2  11      207.64      143.63     42.57 o 
   1  -2  11       58.06       30.23     39.01 o 
   2  -2  11     2253.68     2186.08     51.07 o 
   3  -2  11     2150.93     2396.74     65.04 o 
   4  -2  11      325.26      333.81     57.05 o 
   5  -2  11        0.22      -36.62     57.85 o 
   6  -2  11      147.02      199.76     61.64 o 
   7  -2  11       78.53       69.50     62.65 o 
   8  -2  11       16.36       35.79     65.33 o 
 -10  -1  11       35.14       44.50    107.63 o 
  -9  -1  11        7.62       21.88     76.97 o 
  -8  -1  11       12.98       46.52     46.07 o 
  -7  -1  11      214.68      222.73     46.40 o 
  -6  -1  11       78.76       81.66     44.18 o 
  -5  -1  11        4.22       28.22     40.74 o 
  -4  -1  11       69.09       61.65     48.29 o 
  -3  -1  11       78.41       34.87     48.21 o 
  -2  -1  11      294.95      363.97    105.04 o 
  -1  -1  11     1229.54     1453.61     50.31 o 
   0  -1  11      127.10      124.95     57.19 o 
   1  -1  11      478.51      533.50     42.51 o 
   2  -1  11     1800.51     1923.65     45.66 o 
   3  -1  11       12.01       -1.67     52.46 o 
   4  -1  11      475.05      509.01     60.08 o 
   5  -1  11      142.19      108.53     63.40 o 
   6  -1  11       51.50       66.58     64.90 o 
   7  -1  11       50.57       95.93     65.72 o 
   8  -1  11       20.50       -8.19     67.32 o 
 -11   0  11        1.23       76.06    104.91 o 
 -10   0  11       21.04       72.18    101.78 o 
  -9   0  11       49.54      106.12     58.77 o 
  -8   0  11      131.24      119.92     46.55 o 
  -7   0  11        0.00       25.92     45.63 o 
  -6   0  11       35.75       19.46     42.92 o 
  -5   0  11      807.79      859.18     51.36 o 
  -4   0  11       27.06        7.79     50.26 o 
  -3   0  11      254.24      271.99     74.33 o 
  -2   0  11      947.65      950.78     51.76 o 
  -1   0  11       75.75       33.93     45.35 o 
   0   0  11       49.92       67.64     44.42 o 
   1   0  11       14.66       51.86     41.82 o 
   2   0  11        3.29      -24.10     39.22 o 
   3   0  11      503.41      449.95     58.21 o 
   4   0  11       95.43      129.70     59.53 o 
   5   0  11      260.84      154.70     66.82 o 
   6   0  11      240.56      185.34     67.74 o 
   7   0  11        7.77      -17.63     68.80 o 
   8   0  11        3.52      -29.11     67.22 o 
 -11   1  11        0.30      -20.63    102.63 o 
 -10   1  11        0.35       24.62     98.13 o 
  -9   1  11       43.63       79.10     46.51 o 
  -8   1  11       48.34       71.37     46.33 o 
  -7   1  11      200.61      214.30     46.56 o 
  -6   1  11        4.38      -18.91     52.52 o 
  -5   1  11      155.63      150.07     50.51 o 
  -4   1  11      486.55      476.94     78.05 o 
  -3   1  11      209.33      238.97     51.55 o 
  -2   1  11        2.04       44.28     48.81 o 
  -1   1  11        3.68        1.43     47.61 o 
   0   1  11     1447.66     1638.45     52.48 o 
   1   1  11      692.88      732.04     61.74 o 
   2   1  11      184.29      229.92     52.21 o 
   3   1  11      321.36      300.48     60.53 o 
   4   1  11     1521.49     1692.77     75.36 o 
   5   1  11       55.59       78.39     68.01 o 
   6   1  11        0.79       59.50     69.35 o 
   7   1  11       83.59      104.11     71.49 o 
 -11   2  11       15.66        6.98     99.76 o 
 -10   2  11        0.08       36.51     59.10 o 
  -9   2  11       47.13       74.97     54.35 o 
  -8   2  11      157.99      161.94     58.68 o 
  -7   2  11      118.86      103.87     55.56 o 
  -6   2  11      239.64      264.95     53.89 o 
  -5   2  11      222.43      199.15     51.26 o 
  -4   2  11      136.47      175.43     52.40 o 
  -3   2  11      264.14      338.51     63.38 o 
  -2   2  11      694.67      801.28     54.24 o 
  -1   2  11       50.94       -4.18     50.44 o 
   0   2  11     1573.50     1812.15    136.49 o 
   1   2  11      195.32      233.84     45.29 o 
   2   2  11      184.58      159.58     42.15 o 
   3   2  11      873.78      891.78     66.85 o 
   4   2  11       50.37       61.94     68.53 o 
   5   2  11       80.81      103.87     71.29 o 
   6   2  11      166.59      283.48     74.72 o 
   7   2  11       31.22      110.45     72.77 o 
 -11   3  11        5.76        9.14     79.32 o 
 -10   3  11       35.26       75.21     79.03 o 
  -9   3  11       61.91       45.24     57.08 o 
  -8   3  11       84.43       21.87     56.67 o 
  -7   3  11      344.86      328.47     56.13 o 
  -6   3  11       36.97       59.64     52.76 o 
  -5   3  11     1103.96     1093.41     73.51 o 
  -4   3  11     1126.05     1254.34     55.51 o 
  -3   3  11      662.81      725.59     55.14 o 
  -2   3  11       78.38       23.36     50.67 o 
  -1   3  11       61.24       34.43     35.69 o 
   0   3  11      145.79      147.76     35.67 o 
   1   3  11      145.04      120.94     45.45 o 
   2   3  11      826.37      818.28     47.74 o 
   3   3  11        3.04       -5.99     65.35 o 
   4   3  11      411.63      377.12     71.38 o 
   5   3  11      107.67      146.57     71.64 o 
   6   3  11        8.29       79.60     73.50 o 
   7   3  11       54.33       68.38     73.42 o 
 -10   4  11        0.12       16.60     79.10 o 
  -9   4  11       41.23       20.50     57.21 o 
  -8   4  11        0.31      -25.78     55.84 o 
  -7   4  11        0.78        1.36     54.15 o 
  -6   4  11      349.26      370.97     98.34 o 
  -5   4  11      140.40      169.33     52.44 o 
  -4   4  11      726.53      848.42     55.75 o 
  -3   4  11       18.19       24.56     50.12 o 
  -2   4  11      377.86      351.18     50.49 o 
  -1   4  11      287.75      314.39     37.56 o 
   0   4  11      464.91      550.72     38.28 o 
   1   4  11       89.31      104.06     37.56 o 
   2   4  11      602.75      658.84     39.91 o 
   3   4  11      730.10      734.95     72.03 o 
   4   4  11       46.00      -30.83     69.84 o 
   5   4  11        7.85       74.40     71.22 o 
   6   4  11      245.93      170.32     73.99 o 
 -10   5  11        2.93       31.29     82.33 o 
  -9   5  11        8.80       20.23     53.88 o 
  -8   5  11       66.70      141.58     54.44 o 
  -7   5  11        8.68       25.19     54.16 o 
  -6   5  11       47.63       75.28     53.20 o 
  -5   5  11      173.60       87.94     52.59 o 
  -4   5  11       73.45      103.78     52.87 o 
  -3   5  11      174.13      161.48     51.52 o 
  -2   5  11      638.97      658.16     38.51 o 
  -1   5  11     1165.57     1206.12     41.52 o 
   0   5  11       36.10       31.78     38.47 o 
   1   5  11      397.35      529.19     41.74 o 
   2   5  11       82.50      108.15     41.13 o 
   3   5  11        9.60       17.96     50.88 o 
   4   5  11      142.69       80.94     68.62 o 
   5   5  11      191.41      199.22     75.22 o 
 -10   6  11        1.00      -16.16     72.44 o 
  -9   6  11       88.19      108.19     54.89 o 
  -8   6  11        8.70        3.55     53.13 o 
  -7   6  11      101.33       51.82     54.71 o 
  -6   6  11      142.92      144.65     55.26 o 
  -5   6  11     1139.75     1149.80     66.97 o 
  -4   6  11      364.75      264.88     71.85 o 
  -3   6  11        2.80       23.98     84.49 o 
  -2   6  11      472.29      451.79     45.50 o 
  -1   6  11       93.85       91.32     39.93 o 
   0   6  11      577.02      526.83     42.03 o 
   1   6  11       24.25        9.99     41.40 o 
   2   6  11      179.73      131.74     42.14 o 
   3   6  11      359.62      345.21     52.74 o 
   4   6  11        4.59       16.33     53.73 o 
   5   6  11       83.65       70.18     71.59 o 
 -10   7  11       42.36       30.56     71.07 o 
  -9   7  11        0.00       -3.58     52.79 o 
  -8   7  11      115.05      117.11     77.97 o 
  -7   7  11       45.83       61.30     53.97 o 
  -6   7  11        4.81       32.47     53.05 o 
  -5   7  11       19.18       28.68     52.54 o 
  -4   7  11       81.81      108.93     53.38 o 
  -3   7  11       21.52       22.12     52.97 o 
  -2   7  11      100.81      127.18     40.32 o 
  -1   7  11      159.80      174.83     42.16 o 
   0   7  11       50.89       46.57     46.83 o 
   1   7  11      937.93     1026.31     52.75 o 
   2   7  11      368.63      405.31     51.78 o 
   3   7  11       68.29       76.65     53.10 o 
   4   7  11      210.79      200.27     53.53 o 
 -10   8  11       59.40        6.12     66.08 o 
  -9   8  11       27.52       56.95     52.13 o 
  -8   8  11        5.96       31.82     52.87 o 
  -7   8  11       89.58       98.76     53.16 o 
  -6   8  11      351.46      431.99     55.67 o 
  -5   8  11       16.55       49.99     53.02 o 
  -4   8  11      136.22      124.63     82.48 o 
  -3   8  11      421.16      420.74     42.34 o 
  -2   8  11       35.66       38.58     41.46 o 
  -1   8  11        9.00        8.67     46.73 o 
   0   8  11      410.04      407.40     48.95 o 
   1   8  11       21.27       44.90     57.02 o 
   2   8  11      288.41      282.36     51.68 o 
   3   8  11      174.86      157.47     54.10 o 
   4   8  11       14.13       27.71     66.66 o 
 -10   9  11        0.43       -8.42     66.30 o 
  -9   9  11        0.01       22.30     51.42 o 
  -8   9  11       68.87       36.49     51.88 o 
  -7   9  11      285.72      187.86     53.37 o 
  -6   9  11       65.26       76.48     51.15 o 
  -5   9  11      219.69      266.06     52.20 o 
  -4   9  11      142.94      125.20     78.32 o 
  -3   9  11        7.53       21.41     40.09 o 
  -2   9  11      120.91       95.41     45.42 o 
  -1   9  11       27.01       11.81     45.73 o 
   0   9  11      204.34      210.28     48.10 o 
   1   9  11       38.98       52.57     48.14 o 
   2   9  11        8.18       47.91     50.37 o 
   3   9  11       18.95       90.69     63.64 o 
  -9  10  11       26.24       51.46     84.37 o 
  -8  10  11        0.67       13.29     89.14 o 
  -7  10  11        6.62       12.97     89.46 o 
  -6  10  11        0.87      145.56     96.78 o 
  -5  10  11       41.55      118.00    100.95 o 
  -4  10  11      109.56      320.36    103.77 o 
  -3  10  11       43.02       30.08     69.30 o 
  -2  10  11       11.67       51.71     74.97 o 
  -1  10  11      316.27      291.16     80.86 o 
   0  10  11      331.94      367.18     85.77 o 
   1  10  11        0.41       91.95     81.98 o 
  -7  11  11       25.28       96.98     91.57 o 
  -6  11  11       52.26      118.00     95.92 o 
  -5  11  11       37.12       30.27    101.29 o 
  -3  11  11        1.68        1.45     73.56 o 
  -2  11  11       41.46       19.87     79.07 o 
  -1  11  11      385.68      448.18     84.97 o 
  -1 -11  12        5.74       74.70     85.34 o 
   0 -11  12       14.91      -14.51     79.74 o 
   3 -11  12       46.21      113.68    117.48 o 
   5 -11  12       13.16       56.29     74.87 o 
  -3 -10  12      120.04      143.52     89.21 o 
  -2 -10  12       31.66       49.45     87.47 o 
  -1 -10  12      102.85      129.78     81.61 o 
   0 -10  12       37.44       -5.93     76.72 o 
   3 -10  12      185.44      260.68    116.23 o 
   4 -10  12      124.10      169.44     63.49 o 
   5 -10  12       15.25       74.66     77.37 o 
  -4  -9  12       19.41       33.46     90.33 o 
  -3  -9  12      173.39      154.89     88.07 o 
  -2  -9  12      282.80      218.41     85.83 o 
  -1  -9  12       22.06       91.12     80.43 o 
   0  -9  12      170.83      132.71     76.50 o 
   1  -9  12        6.33      -34.27     70.71 o 
   3  -9  12      350.93      397.09    113.02 o 
   4  -9  12        1.11       16.35     61.94 o 
   5  -9  12       25.53       44.84     65.81 o 
   6  -9  12       12.95       54.20     66.29 o 
  -5  -8  12       87.58      -33.66     90.34 o 
  -4  -8  12      174.40      163.03     88.46 o 
  -3  -8  12      295.01      192.96     86.14 o 
  -2  -8  12      174.20      140.96     82.75 o 
  -1  -8  12      194.55      171.84     78.82 o 
   0  -8  12       21.36       -4.05     71.26 o 
   1  -8  12       77.12      -33.24     67.03 o 
   3  -8  12        1.51       56.40     55.88 o 
   4  -8  12       34.78       76.88     62.41 o 
   5  -8  12        8.45        0.49     67.53 o 
   6  -8  12      100.76      103.57     75.71 o 
   7  -8  12        1.01       48.71     69.94 o 
  -6  -7  12       22.95       36.41     87.49 o 
  -5  -7  12      119.16       61.10     88.13 o 
  -4  -7  12       45.49       70.60     87.15 o 
  -3  -7  12      185.30      245.82     85.20 o 
  -2  -7  12      116.62      172.38     81.22 o 
  -1  -7  12      215.07      239.52     77.69 o 
   0  -7  12      135.84      125.09     71.95 o 
   1  -7  12      195.86       92.15     65.70 o 
   3  -7  12      164.23      193.50     59.56 o 
   4  -7  12      180.97      165.15     64.86 o 
   5  -7  12       14.35       50.53     64.92 o 
   6  -7  12       95.01      243.31     68.32 o 
   7  -7  12       91.32      142.56     69.32 o 
  -7  -6  12       50.23      106.20     88.17 o 
  -6  -6  12       16.96       95.58     87.59 o 
  -5  -6  12       55.72       14.67     86.58 o 
  -4  -6  12      500.84      555.24     88.79 o 
  -3  -6  12       40.28       74.01     81.00 o 
  -2  -6  12        0.47      -21.52     76.88 o 
  -1  -6  12       46.11       94.18     73.39 o 
   0  -6  12      142.66      219.59     69.40 o 
   1  -6  12       43.54       57.33     62.65 o 
   2  -6  12      325.08      402.36     97.62 o 
   3  -6  12       90.80       79.65     58.39 o 
   4  -6  12      225.96      221.90     63.73 o 
   5  -6  12      474.48      454.18    139.37 o 
   6  -6  12       10.82      -16.68     84.38 o 
   7  -6  12       53.16       53.55     88.27 o 
  -8  -5  12      180.05      261.74     70.10 o 
  -7  -5  12        0.40       11.99     86.34 o 
  -6  -5  12       91.31      116.39     85.97 o 
  -5  -5  12      279.98      323.70     86.68 o 
  -4  -5  12      140.86      115.96     83.49 o 
  -3  -5  12       77.83       98.36     80.09 o 
  -2  -5  12      146.78       65.05     74.08 o 
  -1  -5  12        1.67        8.31     69.24 o 
   0  -5  12      110.68      140.49     66.51 o 
   1  -5  12       35.40       29.99     59.49 o 
   2  -5  12       42.48       -0.21     51.64 o 
   3  -5  12      184.39      218.30     56.27 o 
   4  -5  12      493.62      491.62     78.71 o 
   5  -5  12       18.01       33.27     79.34 o 
   6  -5  12      131.50      257.66     84.20 o 
   7  -5  12       28.89      -88.39     88.39 o 
  -9  -4  12       80.15      199.70     95.27 o 
  -8  -4  12       50.77      102.09     56.14 o 
  -7  -4  12       22.38       20.95     46.31 o 
  -6  -4  12      137.44       63.91     47.62 o 
  -5  -4  12       30.79       42.57     56.58 o 
  -4  -4  12      550.40      486.98     73.96 o 
  -3  -4  12       48.92       19.27     40.74 o 
  -2  -4  12        9.85       34.74     38.79 o 
  -1  -4  12      539.37      429.01     39.72 o 
   0  -4  12      339.06      350.82     38.05 o 
   1  -4  12       18.24       24.76     34.34 o 
   2  -4  12      174.34      121.27     62.16 o 
   3  -4  12        1.85      -22.14     68.56 o 
   4  -4  12      249.80      331.78     76.27 o 
   5  -4  12      138.32      143.98     80.64 o 
   6  -4  12      111.13       58.68     82.22 o 
   7  -4  12       75.14       -3.95     88.22 o 
 -10  -3  12        0.08       19.85     76.10 o 
  -9  -3  12        3.10       39.93     47.08 o 
  -8  -3  12       11.09       10.50     46.47 o 
  -7  -3  12       24.43       43.19     47.54 o 
  -6  -3  12      504.79      445.93     45.92 o 
  -5  -3  12      742.11      578.49     96.67 o 
  -4  -3  12        7.18       12.74     45.04 o 
  -3  -3  12      116.76       85.25     43.02 o 
  -2  -3  12       43.30       49.89     40.96 o 
  -1  -3  12        6.16      -11.98     44.90 o 
   0  -3  12      963.83     1093.09     43.51 o 
   1  -3  12      489.35      482.30     38.91 o 
   2  -3  12      224.76      194.09     48.31 o 
   3  -3  12      653.16      629.69     54.59 o 
   4  -3  12      321.52      300.63     55.82 o 
   5  -3  12        5.97      -48.66     54.66 o 
   6  -3  12      201.53      151.96     58.24 o 
   7  -3  12       23.12       49.64     59.19 o 
   8  -3  12       17.86       23.54     59.92 o 
 -10  -2  12       15.12       36.82     46.68 o 
  -9  -2  12       19.35       40.72     47.44 o 
  -8  -2  12        0.45       31.06     46.90 o 
  -7  -2  12      146.91      139.53     47.38 o 
  -6  -2  12        0.47       36.19     44.51 o 
  -5  -2  12      379.51      247.87     81.57 o 
  -4  -2  12      180.92      183.67     67.30 o 
  -3  -2  12        2.74       58.03     44.76 o 
  -2  -2  12      271.11      252.14     44.35 o 
  -1  -2  12      221.77      132.78     42.38 o 
   0  -2  12       18.82       42.69     41.09 o 
   1  -2  12      341.00      355.61     40.36 o 
   2  -2  12      818.63      846.06     56.15 o 
   3  -2  12       63.92       75.94     54.07 o 
   4  -2  12       41.89       83.00     56.59 o 
   5  -2  12      482.29      502.34     63.43 o 
   6  -2  12        2.63      -38.74     60.69 o 
   7  -2  12       21.55       31.52     63.61 o 
   8  -2  12       44.86       43.27     64.47 o 
 -10  -1  12        2.58       43.01     46.35 o 
  -9  -1  12       19.06       18.66     46.91 o 
  -8  -1  12       25.20        4.81     47.32 o 
  -7  -1  12        0.01       14.38     46.87 o 
  -6  -1  12      155.19      143.83     45.16 o 
  -5  -1  12        6.22      -34.41     49.23 o 
  -4  -1  12      115.36       73.84     48.15 o 
  -3  -1  12      210.16      190.86     48.47 o 
  -2  -1  12      765.60      691.80     48.86 o 
  -1  -1  12      167.63       93.24     44.70 o 
   0  -1  12       45.16      132.16     58.65 o 
   1  -1  12        1.19       35.42     40.79 o 
   2  -1  12      308.16      285.58     55.43 o 
   3  -1  12      581.71      720.80     61.22 o 
   4  -1  12      377.48      373.75     63.00 o 
   5  -1  12      228.47      343.80     64.72 o 
   6  -1  12        1.79       23.50     64.40 o 
   7  -1  12        7.26       23.63     64.98 o 
 -10   0  12        1.10       -5.91     47.18 o 
  -9   0  12       42.66       55.07     46.83 o 
  -8   0  12       84.46       99.95     48.12 o 
  -7   0  12      411.98      401.62     76.63 o 
  -6   0  12        1.53       24.14     53.22 o 
  -5   0  12       32.28      -24.49     51.21 o 
  -4   0  12      172.34      198.92     53.61 o 
  -3   0  12      266.36      148.40     49.05 o 
  -2   0  12       59.35       76.32     47.58 o 
  -1   0  12      551.50      601.61     47.92 o 
   0   0  12      634.75      560.91     45.94 o 
   1   0  12     1028.41     1022.65     67.99 o 
   2   0  12      817.27      741.59     60.81 o 
   3   0  12       52.09       50.82     60.05 o 
   4   0  12     1004.65      938.58     68.81 o 
   5   0  12        4.48       40.55     64.27 o 
   6   0  12       10.76       72.48     69.69 o 
   7   0  12       17.44       61.13     70.33 o 
 -10   1  12        7.02       63.07     53.67 o 
  -9   1  12       97.09       87.65     56.78 o 
  -8   1  12      176.08      196.65     71.26 o 
  -7   1  12      116.11       75.74     57.22 o 
  -6   1  12       46.72       -1.35     53.84 o 
  -5   1  12       52.10       33.10     52.97 o 
  -4   1  12       91.91      110.49     51.48 o 
  -3   1  12       17.51       22.13     49.96 o 
  -2   1  12      446.82      401.19     50.23 o 
  -1   1  12       17.28      -19.89     46.77 o 
   0   1  12      382.61      374.95     47.53 o 
   1   1  12      321.94      308.24     44.39 o 
   2   1  12        4.65       58.18     59.86 o 
   3   1  12      790.76      756.82     66.16 o 
   4   1  12       20.19       14.49     66.92 o 
   5   1  12      130.00      191.52     68.91 o 
   6   1  12       97.32      104.95     71.85 o 
   7   1  12      181.94      261.79     74.16 o 
 -10   2  12       18.62       48.47     54.34 o 
  -9   2  12        0.43       17.03     60.62 o 
  -8   2  12       82.90       33.40     57.95 o 
  -7   2  12      484.04      477.94     58.19 o 
  -6   2  12      108.42      104.27     90.81 o 
  -5   2  12      385.84      378.76     82.58 o 
  -4   2  12      343.77      328.63     52.67 o 
  -3   2  12       77.58       78.20     50.60 o 
  -2   2  12       26.63       11.65     48.67 o 
  -1   2  12        7.98      -35.10     47.98 o 
   0   2  12        0.02       23.94     47.21 o 
   1   2  12      124.28      113.78     46.48 o 
   2   2  12      633.36      682.31     68.49 o 
   3   2  12      155.30      113.98     64.34 o 
   4   2  12      540.34      464.29     72.32 o 
   5   2  12        1.46       53.51     69.46 o 
   6   2  12        1.02       -8.83     68.67 o 
 -10   3  12        2.78       25.08     84.45 o 
  -9   3  12       27.49       62.68     58.04 o 
  -8   3  12       74.37       79.48     56.74 o 
  -7   3  12       21.41      -15.46     55.75 o 
  -6   3  12     1055.55     1069.94    306.68 o 
  -5   3  12      135.89      113.51     53.79 o 
  -4   3  12      165.07      146.23     54.76 o 
  -3   3  12      177.55      200.99     52.73 o 
  -2   3  12      143.15       76.67     50.79 o 
  -1   3  12     1128.26     1172.13     54.21 o 
   0   3  12      755.23      736.87     82.69 o 
   1   3  12      400.98      397.43     49.51 o 
   2   3  12      160.18      181.22     66.26 o 
   3   3  12      531.81      440.16     70.75 o 
   4   3  12        7.42       19.31     70.14 o 
   5   3  12       44.92       17.96     69.38 o 
   6   3  12      170.30      173.98     72.09 o 
 -10   4  12       24.65       52.46     79.12 o 
  -9   4  12       10.24       33.27     56.36 o 
  -8   4  12       59.92       73.24     56.35 o 
  -7   4  12        2.52       65.20     55.37 o 
  -6   4  12      314.95      291.94    140.90 o 
  -5   4  12       21.75       70.07     55.17 o 
  -4   4  12       23.90       12.19     54.93 o 
  -3   4  12      110.89       74.13     53.95 o 
  -2   4  12     1103.17     1049.11     55.72 o 
  -1   4  12      437.80      417.20     39.18 o 
   0   4  12        0.05        0.79     38.02 o 
   1   4  12      532.22      560.19     40.54 o 
   2   4  12      249.25      126.19     65.81 o 
   3   4  12       46.61       10.71     69.56 o 
   4   4  12      171.89      208.40     71.61 o 
   5   4  12      213.80      175.79     75.04 o 
 -10   5  12        2.70       35.70     74.90 o 
  -9   5  12      100.25       99.34     74.47 o 
  -8   5  12       11.09       26.08     55.50 o 
  -7   5  12       46.48       71.98     57.28 o 
  -6   5  12       10.48       25.31     56.58 o 
  -5   5  12      379.15      312.49     56.07 o 
  -4   5  12      384.74      309.10     54.88 o 
  -3   5  12       60.23       13.19     52.32 o 
  -2   5  12       12.50       13.46     52.74 o 
  -1   5  12      126.18      130.93     40.43 o 
   0   5  12      715.44      779.19     42.51 o 
   1   5  12       28.83       35.75     40.67 o 
   2   5  12      372.21      352.55     51.42 o 
   3   5  12       56.17        1.93     69.05 o 
   4   5  12        5.41      -28.82     71.26 o 
   5   5  12       34.67      -16.08     69.30 o 
 -10   6  12       26.77       29.09     74.05 o 
  -9   6  12        8.50       28.47     54.81 o 
  -8   6  12      101.97      118.34     92.54 o 
  -7   6  12      114.77      111.55     68.21 o 
  -6   6  12       52.28       61.39     62.63 o 
  -5   6  12        7.24       27.89     55.00 o 
  -4   6  12      154.52      138.97     55.29 o 
  -3   6  12      657.51      552.00     60.90 o 
  -2   6  12      349.91      310.76     53.81 o 
  -1   6  12      170.16      157.95     40.50 o 
   0   6  12        0.97       41.18     41.70 o 
   1   6  12      876.05      851.98     44.94 o 
   2   6  12       12.06       25.93     49.85 o 
   3   6  12       43.95       34.91     51.97 o 
   4   6  12      269.49      187.22     70.54 o 
  -9   7  12       14.19       24.49     54.49 o 
  -8   7  12        4.76       61.29     55.64 o 
  -7   7  12       54.69       33.33     59.23 o 
  -6   7  12       60.31       57.27     55.54 o 
  -5   7  12      137.97      138.65     55.20 o 
  -4   7  12      404.91      427.99     70.69 o 
  -3   7  12      280.41      230.13     54.93 o 
  -2   7  12       32.95       51.91     54.01 o 
  -1   7  12       14.59       11.66     41.39 o 
   0   7  12      853.06      852.92     45.45 o 
   1   7  12       17.14       40.10     43.40 o 
   2   7  12      190.43      158.31     50.79 o 
   3   7  12      259.23      278.39     68.10 o 
  -9   8  12       17.22       11.45     64.87 o 
  -8   8  12      153.49      190.84     55.69 o 
  -7   8  12      178.97      101.58     54.11 o 
  -6   8  12       91.01       86.92     54.02 o 
  -5   8  12        3.81       14.62     53.30 o 
  -4   8  12        1.02       22.56     52.55 o 
  -3   8  12       26.88       94.86     52.71 o 
  -2   8  12      323.04      307.27     42.69 o 
  -1   8  12       60.38       68.24     42.55 o 
   0   8  12      144.79      119.95     42.59 o 
   1   8  12       90.70      116.97     43.36 o 
   2   8  12       27.24       44.18     50.24 o 
   3   8  12        8.63      -31.44     64.11 o 
  -9   9  12       33.20       12.53     52.30 o 
  -8   9  12       17.48       13.62     79.33 o 
  -7   9  12       13.67       49.66     54.14 o 
  -6   9  12        4.80      -17.77     53.79 o 
  -5   9  12      291.34      192.67     53.20 o 
  -4   9  12      140.74      152.26     53.55 o 
  -3   9  12      144.18      136.53     53.28 o 
  -2   9  12        8.31       15.17     41.60 o 
  -1   9  12      118.33      135.98     42.78 o 
   0   9  12       98.41      100.97     47.92 o 
   1   9  12       14.05       79.39     50.99 o 
   2   9  12        1.50       31.69     63.27 o 
  -7  10  12       17.13       80.76     92.14 o 
  -6  10  12       66.67       63.85     94.58 o 
  -5  10  12      113.36      191.37     99.28 o 
  -4  10  12        9.86       -8.03     99.43 o 
  -3  10  12       27.65       57.65    102.96 o 
  -2  10  12      146.11      129.57     61.63 o 
  -1  10  12      191.93      233.04     78.98 o 
   0  10  12      124.72      157.64     79.00 o 
  -2  11  12       20.40       56.57     76.54 o 
   0 -11  13       32.17       82.36     81.04 o 
  -2 -10  13      173.03      206.50     85.11 o 
  -1 -10  13       17.60       73.00     83.32 o 
   0 -10  13       61.87       -1.06     77.29 o 
   2 -10  13        6.12       -5.63    114.28 o 
   3 -10  13       90.86      103.95    115.03 o 
   4 -10  13       71.96       56.62    115.67 o 
   5 -10  13        8.26       38.43     73.82 o 
  -3  -9  13      108.68      120.40     88.06 o 
  -2  -9  13       28.99       26.07     83.26 o 
  -1  -9  13      156.43      173.77     81.67 o 
   0  -9  13       47.84      103.96     75.36 o 
   2  -9  13      174.98      215.66    108.38 o 
   3  -9  13      149.26      231.82    110.15 o 
   4  -9  13       80.48       88.56    112.84 o 
   5  -9  13        6.49        4.12     63.38 o 
  -5  -8  13       47.68       44.47     87.45 o 
  -4  -8  13       11.16      -24.26     88.10 o 
  -3  -8  13       51.64       69.25     86.89 o 
  -2  -8  13      122.82      191.00     82.72 o 
  -1  -8  13        1.32        5.00     76.35 o 
   0  -8  13       53.78       65.46     72.15 o 
   2  -8  13       71.47       75.22    105.07 o 
   3  -8  13      502.06      461.61    107.72 o 
   4  -8  13       58.51       85.28     63.34 o 
   5  -8  13        8.92       53.20     66.28 o 
   6  -8  13        1.51       32.32     67.64 o 
  -6  -7  13        0.38       12.72     86.84 o 
  -5  -7  13      123.77       66.32     88.66 o 
  -4  -7  13       50.11       42.82     87.37 o 
  -3  -7  13      147.83      163.30     86.51 o 
  -2  -7  13       92.98      143.86     83.27 o 
  -1  -7  13       49.46       45.86     76.24 o 
   0  -7  13        6.60       52.16     72.16 o 
   2  -7  13      699.65      866.15    103.64 o 
   3  -7  13        0.68        4.20    102.56 o 
   4  -7  13       14.73       50.60     62.73 o 
   5  -7  13      115.24       73.62     80.26 o 
   6  -7  13        2.35       25.05     85.59 o 
  -7  -6  13        8.04       52.18     85.66 o 
  -6  -6  13      133.52      229.27     91.01 o 
  -5  -6  13      161.28      195.47     89.15 o 
  -4  -6  13       18.29       31.09     85.47 o 
  -3  -6  13      233.02      227.09     84.12 o 
  -2  -6  13       24.03      -34.08     77.42 o 
  -1  -6  13       65.12      -20.41     73.52 o 
   0  -6  13      118.39       64.94     69.70 o 
   2  -6  13       71.77       45.82     93.59 o 
   3  -6  13      182.58      202.41     98.66 o 
   4  -6  13      117.59       76.47     75.85 o 
   5  -6  13       27.64       45.83     80.92 o 
   6  -6  13      207.18      140.80     85.67 o 
  -7  -5  13       51.23       97.37     87.26 o 
  -6  -5  13      128.72      141.54     88.74 o 
  -5  -5  13       70.16       -6.45     85.65 o 
  -4  -5  13      428.84      374.50     87.77 o 
  -3  -5  13        0.32        6.55     81.26 o 
  -2  -5  13       46.55       30.64     78.65 o 
  -1  -5  13        7.24       40.92     73.98 o 
   0  -5  13      306.34      195.15     68.70 o 
   1  -5  13        1.40       12.29     61.27 o 
   3  -5  13       87.07       56.75     71.02 o 
   4  -5  13       32.55       47.39     74.47 o 
   5  -5  13      253.42      182.96     80.83 o 
   6  -5  13        0.21       68.21     81.64 o 
   7  -5  13       16.98       64.10     84.56 o 
  -8  -4  13       77.73      128.31     67.22 o 
  -7  -4  13       14.34      -13.41     85.19 o 
  -6  -4  13      305.40      220.11     87.16 o 
  -5  -4  13      165.35      126.12     84.38 o 
  -4  -4  13       34.80      -16.83     82.51 o 
  -3  -4  13       35.88      106.31     78.69 o 
  -2  -4  13       28.38        0.95     76.46 o 
  -1  -4  13       60.12       36.18     72.03 o 
   0  -4  13      718.82      539.12     70.44 o 
   1  -4  13      733.89      627.03     64.37 o 
   3  -4  13       52.51       53.90     70.13 o 
   4  -4  13       93.91      103.67     74.21 o 
   5  -4  13       76.26       85.36     78.86 o 
   6  -4  13       42.21       25.50     83.29 o 
   7  -4  13       44.33      162.28     86.28 o 
  -9  -3  13       25.14       70.47     47.44 o 
  -8  -3  13      123.40      101.31     56.90 o 
  -7  -3  13      189.63      241.57     46.20 o 
  -6  -3  13       21.63       32.88     49.01 o 
  -5  -3  13       86.74       34.70     48.66 o 
  -4  -3  13      378.49      358.92     48.17 o 
  -3  -3  13        8.02       22.68     45.32 o 
  -2  -3  13      704.51      532.12     47.12 o 
  -1  -3  13      456.53      395.19     43.87 o 
   0  -3  13        0.84       50.98     40.51 o 
   1  -3  13      959.85      956.52     49.22 o 
   2  -3  13      434.05      390.41     52.65 o 
   3  -3  13        5.39       12.95     51.48 o 
   4  -3  13      141.19      125.47     55.52 o 
   5  -3  13      122.84       94.75     57.02 o 
   6  -3  13       14.96       38.09     58.28 o 
  -9  -2  13        2.07       14.79     48.53 o 
  -8  -2  13       15.40       50.51     47.06 o 
  -7  -2  13        1.62      -23.91     45.53 o 
  -6  -2  13       40.60       58.88     51.23 o 
  -5  -2  13       94.13       73.31     50.60 o 
  -4  -2  13      190.18      161.48     49.05 o 
  -3  -2  13      475.14      518.01     49.77 o 
  -2  -2  13      101.48       72.56     49.35 o 
  -1  -2  13       44.81       12.79     43.83 o 
   0  -2  13      678.43      675.98     45.80 o 
   1  -2  13      146.98      174.67     42.06 o 
   2  -2  13      244.24      275.41     55.27 o 
   3  -2  13      228.42      189.07     56.46 o 
   4  -2  13      211.32      224.44     59.74 o 
   5  -2  13        1.09       29.63     60.61 o 
   6  -2  13       33.46       59.34     61.15 o 
   7  -2  13        6.95       95.48     62.55 o 
 -10  -1  13        0.49       -5.08     59.76 o 
  -9  -1  13        9.71       58.59     48.96 o 
  -8  -1  13       45.33       68.28     47.19 o 
  -7  -1  13       63.48       86.71     53.09 o 
  -6  -1  13       45.22       44.46     52.75 o 
  -5  -1  13      118.34       73.10     82.81 o 
  -4  -1  13       29.01       33.17     55.44 o 
  -3  -1  13       26.78      -24.99     76.14 o 
  -2  -1  13      279.44      201.75     48.74 o 
  -1  -1  13      373.27      370.96     48.12 o 
   0  -1  13        0.54       43.29     44.75 o 
   1  -1  13      245.21      218.78     46.80 o 
   2  -1  13      317.03      308.99     58.72 o 
   3  -1  13       70.59       -1.21     59.38 o 
   4  -1  13       86.33      112.04     61.15 o 
   5  -1  13       91.82       95.76     63.66 o 
   6  -1  13        3.66      -40.88     63.94 o 
   7  -1  13       15.58       58.00     65.68 o 
 -10   0  13        0.35      -22.15     75.12 o 
  -9   0  13       83.51       89.14     62.79 o 
  -8   0  13       42.59       21.16     55.67 o 
  -7   0  13       37.86       -2.20     54.63 o 
  -6   0  13      280.11      315.22    117.79 o 
  -5   0  13       15.47      -53.36     53.36 o 
  -4   0  13      160.65      138.01     52.52 o 
  -3   0  13      145.13      154.13     51.12 o 
  -2   0  13       34.00      -11.85     48.23 o 
  -1   0  13       84.53       18.73     47.54 o 
   0   0  13      537.45      609.93     55.53 o 
   1   0  13       39.56       31.52     44.10 o 
   2   0  13      218.06      219.29     60.98 o 
   3   0  13      325.39      326.49     65.13 o 
   4   0  13      234.17      239.11     65.75 o 
   5   0  13      223.56      164.19     68.09 o 
   6   0  13       27.76       47.82     66.79 o 
 -10   1  13       46.84      114.56     76.48 o 
  -9   1  13       21.48      122.43     57.42 o 
  -8   1  13      113.50      189.09     75.55 o 
  -7   1  13      560.75      581.30    146.80 o 
  -6   1  13        8.25      -55.69     55.69 o 
  -5   1  13        1.58       40.35     53.77 o 
  -4   1  13      308.64      266.88     54.66 o 
  -3   1  13        0.04      -15.31     51.21 o 
  -2   1  13       43.54       43.33     48.98 o 
  -1   1  13      467.22      443.11     51.11 o 
   0   1  13       48.88       58.54     47.42 o 
   1   1  13      220.05      176.26     47.30 o 
   2   1  13      459.73      337.00     64.18 o 
   3   1  13      141.45       59.11     66.62 o 
   4   1  13      723.05      731.19     73.35 o 
   5   1  13       23.51       42.50     68.93 o 
   6   1  13        0.34      -13.88     69.72 o 
 -10   2  13        8.27       59.69     76.81 o 
  -9   2  13       72.41      110.59     57.01 o 
  -8   2  13      154.09      128.94     58.20 o 
  -7   2  13       72.25       29.55     56.63 o 
  -6   2  13       84.14       65.24     57.62 o 
  -5   2  13        7.07       10.29     55.61 o 
  -4   2  13       27.02       29.83     55.08 o 
  -3   2  13      116.87       62.71     51.54 o 
  -2   2  13      128.67      110.15     51.73 o 
  -1   2  13      231.55      195.42     51.76 o 
   0   2  13      815.75      955.34     53.18 o 
   1   2  13      134.91      180.23     47.51 o 
   2   2  13       28.26       46.22     66.63 o 
   3   2  13      266.81      281.97     69.01 o 
   4   2  13       20.05      104.35     70.27 o 
   5   2  13      195.75      204.96     73.68 o 
 -10   3  13       21.76       45.34     78.97 o 
  -9   3  13        2.52       -8.25     57.54 o 
  -8   3  13      156.86      116.09     74.27 o 
  -7   3  13        0.96       18.52     57.89 o 
  -6   3  13      368.58      262.78     57.49 o 
  -5   3  13      197.72      133.22     56.41 o 
  -4   3  13      199.10      274.74     55.71 o 
  -3   3  13        8.52       10.12     54.66 o 
  -2   3  13      767.86      810.96    154.82 o 
  -1   3  13      102.77       67.31     51.17 o 
   0   3  13       72.49       81.17     50.99 o 
   1   3  13      727.83      681.52     52.27 o 
   2   3  13      147.62      159.63     66.69 o 
   3   3  13       32.25       10.70     66.74 o 
   4   3  13      228.73      210.31     73.47 o 
   5   3  13       31.76      -16.76     72.60 o 
 -10   4  13       11.22       65.98     84.10 o 
  -9   4  13       91.08       83.53     57.89 o 
  -8   4  13       62.07       42.68     57.80 o 
  -7   4  13       18.92        2.42     58.36 o 
  -6   4  13        3.57       63.66     55.97 o 
  -5   4  13       71.57       59.14     57.38 o 
  -4   4  13       66.24       73.20     56.84 o 
  -3   4  13      384.18      255.56     56.11 o 
  -2   4  13        0.40      -13.31     55.66 o 
  -1   4  13      220.91      189.75     53.44 o 
   0   4  13      499.10      405.82     51.57 o 
   1   4  13       14.95       -3.83     48.90 o 
   2   4  13       51.47       48.77     66.52 o 
   3   4  13      155.24      144.03     71.37 o 
   4   4  13        9.79       53.50     70.38 o 
 -10   5  13       13.15       18.93     83.87 o 
  -9   5  13       20.25       50.53     56.80 o 
  -8   5  13        7.87       61.41     56.99 o 
  -7   5  13       26.21       40.26     57.45 o 
  -6   5  13      128.70       68.12     57.97 o 
  -5   5  13       10.34       38.61     57.30 o 
  -4   5  13      249.29      168.87     58.39 o 
  -3   5  13      417.22      322.55     75.19 o 
  -2   5  13      381.23      249.50     86.07 o 
  -1   5  13      209.70      151.06     54.08 o 
   0   5  13        0.56       -4.43     40.28 o 
   1   5  13      331.93      318.39     41.94 o 
   2   5  13       58.67      -17.35     67.49 o 
   3   5  13      117.80      173.56     74.12 o 
   4   5  13       40.15      -12.20     71.58 o 
  -9   6  13       10.50        5.40     56.15 o 
  -8   6  13        1.00       37.19     58.41 o 
  -7   6  13      163.25      161.20     59.11 o 
  -6   6  13       10.95       44.57     56.22 o 
  -5   6  13      126.08       96.87     57.23 o 
  -4   6  13      113.90       44.46     55.56 o 
  -3   6  13      309.75      272.41     87.74 o 
  -2   6  13        1.49      -36.38     53.72 o 
  -1   6  13      239.31      225.71     53.20 o 
   0   6  13      612.56      600.54     44.26 o 
   1   6  13        7.53       48.61     41.71 o 
   2   6  13      216.20      174.82     61.98 o 
   3   6  13      182.28      114.37     69.95 o 
  -9   7  13        0.11       -1.75     58.00 o 
  -8   7  13      122.01      179.06     57.53 o 
  -7   7  13       37.32       94.10     57.76 o 
  -6   7  13        0.10        8.44     55.63 o 
  -5   7  13        8.81      -46.89     56.29 o 
  -4   7  13      142.14      140.24     55.49 o 
  -3   7  13       36.39       26.23     54.76 o 
  -2   7  13      450.13      409.41     56.46 o 
  -1   7  13       37.79       50.30     41.04 o 
   0   7  13       27.60       79.32     49.65 o 
   1   7  13      199.17      186.97     43.56 o 
   2   7  13       62.69       88.10     52.13 o 
  -8   8  13       17.09       71.54     55.29 o 
  -7   8  13       51.30       25.48     56.30 o 
  -6   8  13        7.56       95.79     54.90 o 
  -5   8  13       23.02       62.61     55.35 o 
  -4   8  13      305.89      231.01     54.92 o 
  -3   8  13      126.06       91.48     53.34 o 
  -2   8  13        0.94       38.18     52.37 o 
  -1   8  13       38.88       61.71     42.40 o 
   0   8  13       11.61       30.37     42.71 o 
   1   8  13        0.57       76.96     43.49 o 
  -7   9  13        0.56       32.85     64.64 o 
  -6   9  13       45.09        5.65     54.63 o 
  -5   9  13      273.24      150.73     55.24 o 
  -4   9  13        0.29       44.90     53.58 o 
  -3   9  13       22.69       52.77     54.03 o 
  -2   9  13      210.02      235.18     54.63 o 
  -1   9  13       85.74       36.18     42.85 o 
   0   9  13        1.29       36.96     43.39 o 
  -3  10  13      121.36      147.18     60.68 o 
  -2  10  13        9.33       13.63     58.84 o 
  -1  10  13       48.81      -11.20     57.92 o 
  -2  -9  14       15.30      -33.23     83.09 o 
  -1  -9  14       34.54      104.28     80.59 o 
   0  -9  14      179.40      183.13     76.44 o 
   2  -9  14        0.01       28.06    108.83 o 
   3  -9  14       73.28      111.65    109.59 o 
   4  -9  14       42.95      115.23    113.48 o 
  -3  -8  14       84.68       91.74     86.37 o 
  -2  -8  14      238.87      175.59     82.71 o 
  -1  -8  14       74.43      117.87     76.77 o 
   0  -8  14      107.06      139.20     73.55 o 
   2  -8  14      135.55      201.37    103.36 o 
   3  -8  14       58.50        3.33    107.59 o 
   4  -8  14       63.11       -5.36    110.23 o 
   5  -8  14       59.99      157.60     78.88 o 
  -5  -7  14      106.05      100.57     87.61 o 
  -4  -7  14       49.93       63.54     88.42 o 
  -3  -7  14       24.21       93.60     86.59 o 
  -2  -7  14        5.76       73.74     81.82 o 
  -1  -7  14        0.42        2.62     75.85 o 
   0  -7  14       93.98      101.22     71.45 o 
   2  -7  14        0.06       62.29     96.71 o 
   5  -7  14       56.77       56.08     82.97 o 
  -6  -6  14       11.58       90.06     87.21 o 
  -5  -6  14       10.62       55.95     89.10 o 
  -4  -6  14       30.12       85.81     86.62 o 
  -3  -6  14       20.01       -5.12     82.76 o 
  -2  -6  14        3.83       79.24     79.81 o 
  -1  -6  14       22.33       17.84     75.24 o 
   0  -6  14      203.20      122.81     70.28 o 
   4  -6  14       29.67       21.23     72.66 o 
   5  -6  14       55.18       59.05     78.54 o 
   6  -6  14       15.48       47.16     82.68 o 
  -6  -5  14      168.20      256.07     88.57 o 
  -5  -5  14      208.48      205.34     86.53 o 
  -4  -5  14       30.01      -27.70     84.69 o 
  -3  -5  14      329.28      259.04     84.31 o 
  -2  -5  14       91.37       43.98     79.71 o 
  -1  -5  14      456.89      445.75     77.49 o 
   0  -5  14      641.72      625.58     73.63 o 
   4  -5  14       82.50       92.16     72.30 o 
   5  -5  14       45.85       50.76     81.70 o 
   6  -5  14        7.96      115.67     81.40 o 
  -7  -4  14      191.34      166.39     88.76 o 
  -6  -4  14      174.36      158.12     89.62 o 
  -5  -4  14        3.43       -5.22     86.76 o 
  -4  -4  14      467.65      426.14     87.04 o 
  -3  -4  14      157.22      174.69     82.08 o 
  -2  -4  14       46.65        7.90     79.28 o 
  -1  -4  14      665.75      543.57     74.71 o 
   0  -4  14      175.69      151.44     68.11 o 
   4  -4  14       81.69      159.14     73.41 o 
   5  -4  14      129.08       60.03     78.89 o 
   6  -4  14        0.21       69.83     81.91 o 
  -8  -3  14       12.75       38.19     52.10 o 
  -7  -3  14        9.93       -1.14     51.32 o 
  -6  -3  14        8.75       10.46     50.31 o 
  -5  -3  14       52.87       -0.96     48.88 o 
  -4  -3  14       93.84       84.67     47.61 o 
  -3  -3  14      109.70       71.62     46.89 o 
  -2  -3  14        2.37       48.70     45.31 o 
  -1  -3  14      125.69       95.26     44.78 o 
   0  -3  14      932.83      899.40     47.00 o 
   1  -3  14       12.38        4.63     52.27 o 
   2  -3  14        1.86       19.66     50.90 o 
   3  -3  14      128.78      203.58     55.09 o 
   4  -3  14       76.18        7.51     55.78 o 
  -8  -2  14       38.46      104.14     53.06 o 
  -7  -2  14       31.96       19.41     52.10 o 
  -6  -2  14       45.16       31.05     51.61 o 
  -5  -2  14      135.22      130.50     51.04 o 
  -4  -2  14      101.11      125.64     50.13 o 
  -3  -2  14        3.13       69.20     48.33 o 
  -2  -2  14      352.84      366.94     49.72 o 
  -1  -2  14      407.87      326.73     68.52 o 
   0  -2  14        0.63       53.21     44.07 o 
   1  -2  14      208.94      197.01     55.97 o 
   2  -2  14      238.02      101.70     55.15 o 
   3  -2  14      122.96      158.22     58.31 o 
   4  -2  14        5.12       23.36     59.38 o 
   5  -2  14       27.87        1.08     61.40 o 
   6  -2  14       24.43       67.37     62.48 o 
  -9  -1  14      100.65       92.53     53.41 o 
  -8  -1  14      128.68      154.81     54.65 o 
  -7  -1  14        0.60        1.34     78.10 o 
  -6  -1  14      111.77      153.27     54.54 o 
  -5  -1  14        0.82       47.04     52.18 o 
  -4  -1  14       25.26       81.92     52.52 o 
  -3  -1  14      276.75      239.55     52.33 o 
  -2  -1  14       95.17       80.13     50.25 o 
  -1  -1  14      126.19       19.85     49.07 o 
   0  -1  14      361.24      360.39     48.94 o 
   1  -1  14       49.20       68.45     59.47 o 
   2  -1  14      318.26      277.30     60.17 o 
   3  -1  14      281.42      228.83     61.94 o 
   4  -1  14        2.78      -28.15     61.43 o 
   5  -1  14        1.25       58.16     63.42 o 
   6  -1  14       62.87       17.26     64.07 o 
  -9   0  14       10.38       13.21     54.27 o 
  -8   0  14       10.06       10.98     55.82 o 
  -7   0  14       26.32       29.68     55.22 o 
  -6   0  14        8.62       15.93     72.06 o 
  -5   0  14        3.91       27.88     75.93 o 
  -4   0  14      211.23      196.37     55.52 o 
  -3   0  14       14.58      -32.29     53.38 o 
  -2   0  14       79.41       34.88     50.88 o 
  -1   0  14      447.61      393.72     64.75 o 
   0   0  14       25.09       34.50     48.82 o 
   1   0  14      168.27      153.94     62.39 o 
   2   0  14      207.53      190.56     63.11 o 
   3   0  14       12.09       10.74     64.15 o 
   4   0  14      208.59      201.98     67.09 o 
   5   0  14      155.83      176.42     69.62 o 
  -9   1  14      112.47       44.05    100.01 o 
  -8   1  14      198.55      331.48    114.96 o 
  -7   1  14       48.57       -9.47     57.99 o 
  -6   1  14      117.74      137.40     57.70 o 
  -5   1  14        6.32      -17.31     57.30 o 
  -4   1  14      137.77      124.25     56.36 o 
  -3   1  14      378.04      389.31     57.34 o 
  -2   1  14      199.17       92.85     52.88 o 
  -1   1  14        5.57      -17.29     51.47 o 
   0   1  14      494.22      479.39     51.12 o 
   1   1  14        1.66       20.08     45.91 o 
   2   1  14       30.12       -5.40     63.64 o 
   3   1  14       59.40      108.15     65.67 o 
   4   1  14      166.57      229.37     70.81 o 
   5   1  14      489.19      593.21     72.87 o 
  -9   2  14        2.77       46.33     80.96 o 
  -8   2  14      280.57      314.87     59.80 o 
  -7   2  14       74.34      138.83     60.42 o 
  -6   2  14      137.03       79.68     57.32 o 
  -5   2  14       88.10      116.88     57.57 o 
  -4   2  14      176.25      133.57     57.40 o 
  -3   2  14      103.09       59.78     55.76 o 
  -2   2  14      175.38      159.32     54.95 o 
  -1   2  14      502.23      392.33     54.72 o 
   0   2  14      149.93      179.16     51.43 o 
   1   2  14      482.44      512.74     51.50 o 
   2   2  14       36.33      -16.38     67.29 o 
   3   2  14      108.33       90.43     66.59 o 
   4   2  14      297.03      241.82     74.17 o 
  -9   3  14        4.90      -37.76     57.45 o 
  -8   3  14       17.89      -47.38     60.14 o 
  -7   3  14       10.45      -20.88     56.99 o 
  -6   3  14        8.99       11.80     57.70 o 
  -5   3  14       33.60       43.38     56.92 o 
  -4   3  14      276.35      206.95     57.45 o 
  -3   3  14      369.37      359.87     62.47 o 
  -2   3  14      109.66      106.49    111.25 o 
  -1   3  14      313.32      363.93     55.79 o 
   0   3  14      259.47      230.55     51.85 o 
   1   3  14       38.73       75.80     49.80 o 
   2   3  14       73.56       36.50     66.67 o 
   3   3  14      192.50      251.18     72.89 o 
   4   3  14        0.02       62.67     71.26 o 
  -9   4  14       24.50       31.38     88.67 o 
  -8   4  14        1.24       -1.59     58.41 o 
  -7   4  14        4.38      -29.05     56.82 o 
  -6   4  14      104.37       54.14     58.21 o 
  -5   4  14      145.80      155.64     58.66 o 
  -4   4  14      358.31      360.62     85.45 o 
  -3   4  14       67.02       64.70     62.97 o 
  -2   4  14      257.14      222.52     56.79 o 
  -1   4  14        5.42      -23.08     53.45 o 
   0   4  14        3.35       45.29     51.88 o 
   1   4  14      203.43      161.93     50.72 o 
   2   4  14      138.91      147.94     70.81 o 
   3   4  14       82.95      106.43     71.08 o 
  -9   5  14       42.33       25.83     88.49 o 
  -8   5  14        0.90        8.37     58.27 o 
  -7   5  14       20.48       36.79     68.35 o 
  -6   5  14       59.17       77.49     59.16 o 
  -5   5  14       60.66       65.24     58.12 o 
  -4   5  14      187.12      242.21     86.98 o 
  -3   5  14      280.63      233.96     58.65 o 
  -2   5  14       39.64       61.58     54.82 o 
  -1   5  14      268.31      211.67     54.77 o 
   0   5  14      271.02      164.05     52.40 o 
   1   5  14       12.47       -0.61     51.12 o 
   2   5  14      156.83      132.19     69.39 o 
   3   5  14       20.52        3.43     67.66 o 
  -8   6  14       30.08      109.07     58.37 o 
  -7   6  14        2.89       54.46     58.94 o 
  -6   6  14       29.41       36.00     93.37 o 
  -5   6  14       52.85       22.84     59.11 o 
  -4   6  14      371.07      322.23     58.49 o 
  -3   6  14      119.99       37.31     56.24 o 
  -2   6  14      379.21      373.16     56.57 o 
  -1   6  14       88.83       60.34     54.37 o 
   0   6  14       15.70       -2.06     52.57 o 
   1   6  14      261.21      207.86     42.25 o 
   2   6  14       14.37      101.22     69.34 o 
  -7   7  14       59.87       94.43     57.15 o 
  -6   7  14       49.57       90.21     58.16 o 
  -5   7  14       11.95       -6.76     58.28 o 
  -4   7  14       67.36       37.77     56.24 o 
  -3   7  14       34.72       22.75     56.37 o 
  -2   7  14        1.07       16.22     55.55 o 
  -1   7  14       48.07       52.69     53.87 o 
   0   7  14       94.36       71.40     42.21 o 
   1   7  14        6.86       -9.84     49.27 o 
  -7   8  14        0.69       89.59     69.17 o 
  -6   8  14       70.14       31.17     56.80 o 
  -5   8  14      107.44       99.80     56.60 o 
  -4   8  14        1.62      -12.62     57.12 o 
  -3   8  14       43.13        1.99     55.12 o 
  -2   8  14       93.35       92.74     52.41 o 
  -1   8  14       39.77       69.77     52.56 o 
   0   8  14       32.96       60.07     41.85 o 
  -5   9  14        0.10       42.96     67.29 o 
  -4   9  14      308.43      245.21     68.76 o 
  -3   9  14      119.89       79.12     62.79 o 
  -2   9  14        8.02      -38.31     60.34 o 
   2  -9  15       19.96      219.19    106.91 o 
  -2  -8  15       67.14       37.56     81.31 o 
  -1  -8  15       29.12       78.76     76.56 o 
  -3  -7  15        0.37      105.86     84.58 o 
  -2  -7  15        0.54       32.39     82.25 o 
  -1  -7  15       25.17       80.57     77.65 o 
  -4  -6  15        0.05       54.97     86.40 o 
  -3  -6  15        4.00       68.42     82.40 o 
  -2  -6  15      100.92       56.47     78.99 o 
  -1  -6  15      165.76       89.21     74.94 o 
   0  -6  15      108.61       20.48     69.52 o 
  -5  -5  15       51.92      -60.35     87.21 o 
  -4  -5  15      184.24      211.65     86.46 o 
  -3  -5  15        5.31       46.79     84.63 o 
  -2  -5  15       62.53       41.59     79.41 o 
  -1  -5  15      506.30      363.00     76.44 o 
   0  -5  15       31.08      -53.89     68.47 o 
   5  -5  15       79.91       72.02     76.63 o 
  -6  -4  15       23.31      -55.57     87.23 o 
  -5  -4  15      110.32      116.23     86.43 o 
  -4  -4  15       38.46       14.85     85.35 o 
  -3  -4  15      410.76      339.54     82.43 o 
  -2  -4  15        2.71       16.12     77.19 o 
  -1  -4  15       38.95       88.21     73.58 o 
   0  -4  15      420.99      363.01     71.03 o 
   5  -4  15       15.76       35.25     78.86 o 
  -7  -3  15        2.61       12.71     51.38 o 
  -6  -3  15       40.37       46.86     51.87 o 
  -5  -3  15       53.44        0.87     50.18 o 
  -4  -3  15      268.94      194.46     49.56 o 
  -3  -3  15        7.11       17.78     47.12 o 
  -2  -3  15       85.16       81.76     45.78 o 
  -1  -3  15       43.14       51.04     43.98 o 
   0  -3  15        8.70       32.47     41.83 o 
   1  -3  15      547.73      547.73     56.93 o 
  -8  -2  15       59.21       83.58     67.49 o 
  -7  -2  15       31.67       31.65     53.32 o 
  -6  -2  15       66.85       72.31     52.03 o 
  -5  -2  15       54.01       79.42     51.57 o 
  -4  -2  15      130.87      191.89     51.49 o 
  -3  -2  15      192.23      209.44     50.99 o 
  -2  -2  15       23.64       31.61     48.15 o 
  -1  -2  15       69.01       86.23     46.96 o 
   0  -2  15      377.59      329.09     45.85 o 
   1  -2  15        1.24       75.80     55.47 o 
   2  -2  15       92.37      100.51     57.14 o 
   3  -2  15       18.39       95.38     58.54 o 
   4  -2  15        3.56      -23.22     59.43 o 
   5  -2  15       44.60       27.93     62.47 o 
  -8  -1  15       16.29      -42.23     68.96 o 
  -7  -1  15       32.87      -10.65     55.65 o 
  -6  -1  15        7.99       56.56     54.05 o 
  -5  -1  15      180.97      302.27     54.63 o 
  -4  -1  15        4.43       16.68     52.74 o 
  -3  -1  15       15.77        4.44     52.27 o 
  -2  -1  15       52.25        3.71     50.46 o 
  -1  -1  15      283.58      236.73     56.86 o 
   0  -1  15       46.27        8.46     52.26 o 
   1  -1  15      194.78      145.78     60.40 o 
   2  -1  15      108.40       87.04     60.01 o 
   3  -1  15       12.81      106.18     61.50 o 
   4  -1  15      282.44      280.11     64.17 o 
   5  -1  15      371.93      428.27     68.76 o 
  -8   0  15       41.19      104.88     56.48 o 
  -7   0  15       15.51      -40.82     56.68 o 
  -6   0  15      121.01      167.69     57.19 o 
  -5   0  15        2.69      -38.95     55.55 o 
  -4   0  15       14.51      -39.64     55.27 o 
  -3   0  15      143.03       88.17     55.43 o 
  -2   0  15      354.87      273.51     54.04 o 
  -1   0  15       20.57       10.66     50.68 o 
   0   0  15      588.39      568.28     51.54 o 
   1   0  15        5.03       23.78     62.55 o 
   2   0  15        7.48       29.12     62.90 o 
   3   0  15       79.64       90.08     66.33 o 
   4   0  15       17.04       91.15     64.31 o 
  -8   1  15      150.52      226.82     85.55 o 
  -7   1  15       63.43      103.17     71.23 o 
  -6   1  15       18.33        1.46     57.85 o 
  -5   1  15       65.46       -5.61     56.30 o 
  -4   1  15      197.93      178.24     57.22 o 
  -3   1  15       12.37      -38.35     54.18 o 
  -2   1  15      197.62      189.46     54.90 o 
  -1   1  15      536.07      496.44     53.53 o 
   0   1  15       63.72       54.86     48.99 o 
   1   1  15       89.72       21.48     64.91 o 
   2   1  15        0.90      -66.48     66.48 o 
   3   1  15       42.92       14.79     66.58 o 
   4   1  15      135.10       54.65     69.56 o 
  -8   2  15       65.95       29.48     57.97 o 
  -7   2  15       31.62       45.18     59.06 o 
  -6   2  15      147.99      226.36     60.33 o 
  -5   2  15       15.08       28.34     57.25 o 
  -4   2  15      157.86       99.20     57.81 o 
  -3   2  15      170.30      132.81     54.46 o 
  -2   2  15        0.57      -16.08     54.27 o 
  -1   2  15      259.27      210.46     53.43 o 
   0   2  15      154.09      132.06     51.60 o 
   1   2  15       17.30       -7.56     65.29 o 
   2   2  15      139.54      118.59     69.89 o 
   3   2  15      132.56      142.61     67.83 o 
  -8   3  15       50.40       -3.11     57.93 o 
  -7   3  15       16.83       15.33     60.16 o 
  -6   3  15        1.89       -6.01     61.45 o 
  -5   3  15      390.40      337.37     59.76 o 
  -4   3  15      106.25       72.90     58.20 o 
  -3   3  15       49.49       88.15     57.13 o 
  -2   3  15      169.76      148.17     56.19 o 
  -1   3  15       29.47       76.97     53.56 o 
   0   3  15        6.81       19.69     50.99 o 
   1   3  15       96.41      114.20     69.24 o 
   2   3  15       53.04      -12.17     68.67 o 
   3   3  15        3.83      -60.16     73.40 o 
  -8   4  15       76.25       73.42     93.86 o 
  -7   4  15        5.38       16.62     58.60 o 
  -6   4  15      154.04      155.12     60.08 o 
  -5   4  15        0.74      -21.48     57.51 o 
  -4   4  15       69.81       48.59     57.40 o 
  -3   4  15      277.11      226.24    101.65 o 
  -2   4  15       16.95      -10.04     55.63 o 
  -1   4  15      278.06      269.85     89.54 o 
   0   4  15        5.88       50.60     52.61 o 
   1   4  15        6.04       52.33     70.44 o 
   2   4  15       60.52       19.88     69.82 o 
  -7   5  15       15.46       53.91     58.17 o 
  -6   5  15       22.08       92.89     58.75 o 
  -5   5  15       14.44       -7.53     59.86 o 
  -4   5  15      216.75      238.85     58.10 o 
  -3   5  15       62.78      110.17     75.06 o 
  -2   5  15      493.35      405.95     59.32 o 
  -1   5  15        2.98       -9.12     54.17 o 
   0   5  15       21.87      -12.00     53.92 o 
   1   5  15      342.63      252.45     72.89 o 
  -6   6  15       36.77       86.91     59.15 o 
  -5   6  15       19.23       27.08     58.17 o 
  -4   6  15       43.99       68.88     61.00 o 
  -3   6  15      241.79      212.17     59.35 o 
  -2   6  15      148.60      117.38     58.11 o 
  -1   6  15        4.98      -14.84     54.11 o 
   0   6  15      181.79      109.23    120.43 o 
  -5   7  15       50.43        0.02     57.35 o 
  -4   7  15       79.01       41.25     82.72 o 
  -3   7  15      118.55       79.34     73.84 o 
  -2   7  15       15.14       21.85     54.85 o 
  -1   7  15       12.37      -36.89     87.85 o 
   0   7  15       15.32       17.84     84.28 o 
  -2  -7  16      182.95      214.11     79.45 o 
  -1  -7  16       61.57      144.91     76.00 o 
  -3  -6  16      278.52      175.28     82.56 o 
  -2  -6  16       62.32       16.39     79.70 o 
  -1  -6  16       62.23       59.44     75.58 o 
  -4  -5  16       21.36      -64.90     83.12 o 
  -3  -5  16      407.70      296.48     84.73 o 
  -2  -5  16        2.41       -8.28     78.13 o 
  -1  -5  16       23.52        7.40     74.25 o 
  -5  -4  16       41.80       51.34     83.97 o 
  -4  -4  16       70.15       67.70     84.21 o 
  -3  -4  16       74.21       31.92     82.74 o 
  -2  -4  16      136.65       88.63     78.33 o 
  -1  -4  16        4.10        4.64     73.05 o 
  -5  -3  16       11.10       45.69     86.40 o 
  -4  -3  16        3.89       25.12     84.75 o 
  -3  -3  16      158.82      133.70     84.92 o 
  -2  -3  16        1.02      -25.43     79.36 o 
  -1  -3  16      196.59      198.26     76.74 o 
  -7  -2  16       49.90       82.54     65.56 o 
  -6  -2  16       12.05       37.83     51.58 o 
  -5  -2  16       29.19       51.69     52.54 o 
  -4  -2  16       25.49       94.22     50.62 o 
  -3  -2  16       13.32       26.20     73.23 o 
  -2  -2  16      213.01      137.53     48.93 o 
  -1  -2  16       95.11       96.48     46.87 o 
   0  -2  16        7.45      -22.93     55.64 o 
   1  -2  16      199.35      168.86     57.80 o 
   2  -2  16       71.47        9.63     57.95 o 
   3  -2  16        0.17       45.70     59.18 o 
   4  -2  16      134.63      127.18     61.66 o 
  -7  -1  16        0.46       12.20     67.16 o 
  -6  -1  16       51.21       69.24     53.56 o 
  -5  -1  16       31.42       77.50     54.77 o 
  -4  -1  16        9.48       51.89     52.64 o 
  -3  -1  16       55.92       41.11     76.49 o 
  -2  -1  16       17.80        4.11     51.15 o 
  -1  -1  16      113.47       97.09     48.71 o 
   0  -1  16      155.32       96.28     62.61 o 
   1  -1  16        0.41        6.19     60.55 o 
   2  -1  16       44.67       65.70     60.97 o 
   3  -1  16      122.00      172.64     63.49 o 
   4  -1  16       18.37       85.75     63.02 o 
  -7   0  16       53.52      102.11     69.62 o 
  -6   0  16        1.42       27.00     55.30 o 
  -5   0  16      167.82      185.02     58.18 o 
  -4   0  16       28.76       34.71     55.53 o 
  -3   0  16        0.39       -0.59     53.29 o 
  -2   0  16      333.30      328.62     55.00 o 
  -1   0  16      222.63      140.06     64.31 o 
   0   0  16       18.74       -6.46     47.90 o 
   1   0  16      113.47      136.48     64.00 o 
   2   0  16       10.01      -35.80     63.18 o 
   3   0  16      222.77      255.66     67.82 o 
  -7   1  16       28.62       27.17     71.98 o 
  -6   1  16      208.64      237.75     59.46 o 
  -5   1  16       12.53      -34.05     56.61 o 
  -4   1  16       10.29       29.93     56.48 o 
  -3   1  16      396.32      369.61     63.53 o 
  -2   1  16        0.11      -37.47     55.16 o 
  -1   1  16       52.13       70.63     52.82 o 
   0   1  16      319.63      272.24     51.24 o 
   1   1  16        0.71       41.11     66.25 o 
   2   1  16       99.93       83.23     66.55 o 
  -6   2  16       19.15       65.42     60.51 o 
  -5   2  16       43.44       41.03     56.94 o 
  -4   2  16       20.41       16.04     56.15 o 
  -3   2  16       83.44      112.68     57.49 o 
  -2   2  16       77.44      125.95     63.08 o 
  -1   2  16      115.25       56.93     53.48 o 
   0   2  16        4.58       54.31     51.09 o 
   1   2  16       51.44       97.83     68.06 o 
   2   2  16        7.36       88.55     67.14 o 
  -6   3  16       70.73      104.60     61.52 o 
  -5   3  16        6.54       45.05     58.76 o 
  -4   3  16      151.63       70.16     57.04 o 
  -3   3  16      171.70      184.70     58.34 o 
  -2   3  16        3.48        9.11     55.13 o 
  -1   3  16      100.46      117.67     53.28 o 
   0   3  16        6.83       37.94     52.13 o 
   1   3  16      128.75      119.42     66.07 o 
  -6   4  16        1.26       37.55     57.89 o 
  -5   4  16      132.83      123.13     61.57 o 
  -4   4  16      122.09       93.81     59.05 o 
  -3   4  16      124.16       82.82     67.66 o 
  -2   4  16      207.42      199.66     57.97 o 
  -1   4  16       30.73       20.13     54.06 o 
   0   4  16      121.49      187.09     53.20 o 
  -5   5  16        0.01      -53.82     57.67 o 
  -4   5  16       92.80       55.25     58.40 o 
  -3   5  16      160.79      119.18     59.13 o 
  -2   5  16        1.44       52.86     56.20 o 
  -1   5  16       14.69       37.99     55.01 o 
   0   5  16       24.50       92.08     83.00 o 
  -2   6  16        8.49        2.21     90.44 o 
  -1   6  16       19.04        6.86     85.99 o 
  -1  -6  17       47.85       49.17     74.33 o 
  -2  -5  17      193.70      176.79     79.79 o 
  -1  -5  17       19.08       37.61     73.49 o 
  -3  -4  17      181.38      214.16     81.45 o 
  -2  -4  17       85.67      141.54     80.07 o 
  -1  -4  17       35.37       11.14     73.28 o 
  -3  -3  17       87.40       47.38     83.12 o 
  -2  -3  17      126.96       45.74     79.04 o 
  -1  -3  17       13.13       27.13     76.10 o 
  -5  -2  17       12.15       25.57     62.55 o 
  -4  -2  17       11.14      -12.03     50.31 o 
  -3  -2  17       54.96       32.41     50.22 o 
  -2  -2  17        4.44       28.29     48.96 o 
  -1  -2  17      303.04      221.11     48.40 o 
   0  -2  17      118.18      115.30     58.39 o 
   1  -2  17        1.50       -4.92     57.76 o 
   2  -2  17      168.94      188.25     61.04 o 
  -5  -1  17       27.20       31.47     67.43 o 
  -4  -1  17       37.26       72.60     54.18 o 
  -3  -1  17       46.89       75.04     63.55 o 
  -2  -1  17      547.34      512.80     53.72 o 
  -1  -1  17      201.18      203.04     50.65 o 
   0  -1  17       13.75       54.75     60.92 o 
   1  -1  17      126.41      133.37     61.38 o 
   2  -1  17       18.30      -13.45     62.08 o 
  -5   0  17       10.35      -20.41     68.71 o 
  -4   0  17       39.00      102.24     55.71 o 
  -3   0  17      265.59      238.56     55.32 o 
  -2   0  17        6.17       -8.00     53.49 o 
  -1   0  17        1.02       23.02     52.20 o 
   0   0  17       60.16       86.48     65.07 o 
   1   0  17        8.88       60.20     63.40 o 
  -5   1  17      104.51      146.92     71.17 o 
  -4   1  17        4.85       -7.56     56.62 o 
  -3   1  17      180.37      145.00     56.53 o 
  -2   1  17      100.47       88.78     55.26 o 
  -1   1  17       22.79        8.45     52.90 o 
   0   1  17       17.61      -43.93     67.52 o 
  -4   2  17      126.27       48.84     57.61 o 
  -3   2  17      232.48      204.45     58.92 o 
  -2   2  17        0.96       77.63     54.66 o 
  -1   2  17       32.66       91.59     52.26 o 
  -4   3  17       80.75      148.47     95.20 o 
  -3   3  17        8.55      460.65    303.50 o 
  -2   3  17       41.27      114.12     86.35 o 
  -1   3  17       23.92       79.10     81.98 o 
  -2   4  17        6.40      -33.29     86.39 o 
  -1   4  17      133.26      158.39     83.86 o 
  -2  -1  18       27.47       44.11     48.93 o 
  -1  -1  18        4.97       -0.86     61.35 o 
  -1   1  18       40.16       75.18     81.97 o 
                                                 
